# Supplementary material for: Brain proteome changes after intracerebral hemorrhage in aged male and female mice
Source: Neurobiol Dis. Author manuscript; Available in PMC 2025 Aug 25. (PMC12376891; doi:10.1016/j.nbd.2025.106936)
Supplement: Supplementary Table 1 [file NIHMS2099559-supplement-2.xlsx]

## Sheet: Sheet1
					PSM; C-J										Normalized PSM; K-R
Accession	Description	Sample01 (Sham 1)	Sample02 (Sham 2)	Sample05 (Sham 3)	Sample06 (Sham 4)	Sample03 (ICH1)	Sample04 (ICH2)	Sample07 (ICH3)	Sample08 (ICH4)	Sample01	Sample02	Sample05	Sample06	Sample03	Sample04	Sample07	Sample08	Group1 mean (Sham)	Group2 mean (ICH)	Group2/Group1 (Fold change)	p-value	95% CI	Mean difference	Standard err of mean difference	Effect size
Q80YN3	Breast carcinoma-amplified sequence 1 homolog OS=Mus musculus OX=10090 GN=Bcas1 PE=1 SV=3 - [BCAS1_MOUSE]					1	1	1	1	0.106816	0.0930369	0.0982351	0.108691	0.970149	1.18161	0.960344	1.30833	0.101695	1.10511	10.8669	2.21691e-05	[1.273,0.734]	1.003	0.085	5.9
Q99KP6	Pre-mRNA-processing factor 19 OS=Mus musculus OX=10090 GN=Prpf19 PE=1 SV=1 - [PRP19_MOUSE]					1	1	1	1	0.106816	0.0930369	0.0982351	0.108691	0.970149	1.18161	0.960344	1.30833	0.101695	1.10511	10.8669	2.21691e-05	[1.273,0.734]	1.003	0.085	5.9
Q8K183	Pyridoxal kinase OS=Mus musculus OX=10090 GN=Pdxk PE=1 SV=1 - [PDXK_MOUSE]	9	11	9	8	6	5	6	4	9.7203	10.3271	8.9394	8.80394	5.37991	5.4784	5.32555	4.87651	9.44768	5.26509	0.557289	3.3488e-05	[-3.108,-5.257]	-4.183	0.38	5.50395
Q9D172	Glutamine amidotransferase-like class 1 domain-containing protein 3A, mitochondrial OS=Mus musculus OX=10090 GN=Gatd3a PE=1 SV=1 - [GAL3A_MOUSE]	17	17	18	15	10	10	11	7	18.2656	15.9093	17.7806	16.4123	8.90773	10.8494	9.69075	8.44469	17.0919	9.47313	0.554246	5.9485e-05	[-5.744,-9.493]	-7.619	0.765	4.97974
Q8BWF0	Succinate-semialdehyde dehydrogenase, mitochondrial OS=Mus musculus OX=10090 GN=Aldh5a1 PE=1 SV=1 - [SSDH_MOUSE]	26	29	32	27	19	16	21	16	27.8791	27.0737	31.5335	29.4552	16.8453	17.2945	18.4211	19.1492	28.9854	17.9276	0.618504	6.05088e-05	[-8.113,-14.002]	-11.058	1.114	4.9632
Q64433	10 kDa heat shock protein, mitochondrial OS=Mus musculus OX=10090 GN=Hspe1 PE=1 SV=2 - [CH10_MOUSE]	35	33	42	30	11	4	10	10	37.4926	30.7952	41.357	32.7159	9.78968	4.4042	8.81771	12.0129	35.5902	8.75611	0.246026	8.46323e-05	[-19.562,-34.106]	-26.834	2.869	4.67654
Q921I1	Serotransferrin OS=Mus musculus OX=10090 GN=Tf PE=1 SV=1 - [TRFE_MOUSE]	2	2	2	2	20	18	15	18	2.24315	1.95377	2.06294	2.2825	17.7273	19.4429	13.1829	21.528	2.13559	17.9703	8.41467	0.000111199	[21.477,10.193]	15.835	1.777	4.45554
Q9CR95	Adaptin ear-binding coat-associated protein 1 OS=Mus musculus OX=10090 GN=Necap1 PE=1 SV=2 - [NECP1_MOUSE]	2	3	3	2			1		2.24315	2.88414	3.04529	2.2825	0.0881953	0.10742	0.960344	0.118939	2.61377	0.318725	0.121941	0.000244755	[-1.569,-3.021]	-2.295	0.297	3.86364
P31725	Protein S100-A9 OS=Mus musculus OX=10090 GN=S100a9 PE=1 SV=3 - [S10A9_MOUSE]					8	7	5	4	0.106816	0.0930369	0.0982351	0.108691	7.14382	7.62679	4.45251	4.87651	0.101695	6.02491	59.245	0.000304048	[8.457,3.389]	5.923	0.796	3.72048
Q8BFR5	Elongation factor Tu, mitochondrial OS=Mus musculus OX=10090 GN=Tufm PE=1 SV=1 - [EFTU_MOUSE]	21	24	27	22	17	13	17	9	22.5383	22.4219	26.6217	24.0206	15.0814	14.072	14.929	10.8235	23.9006	13.7265	0.574314	0.000336186	[-6.765,-13.583]	-10.174	1.393	3.65183
P63038	60 kDa heat shock protein, mitochondrial OS=Mus musculus OX=10090 GN=Hspd1 PE=1 SV=1 - [CH60_MOUSE]	95	120	121	93	71	71	85	55	101.582	111.737	118.963	101.191	62.7069	76.3753	74.2957	65.5356	108.368	69.7284	0.643438	0.000385089	[-25.159,-52.121]	-38.64	5.424	3.56195
Q9DCW4	Electron transfer flavoprotein subunit beta OS=Mus musculus OX=10090 GN=Etfb PE=1 SV=3 - [ETFB_MOUSE]	18	18	21	17	8	10	14	7	19.3338	16.8397	20.7276	18.5861	7.14382	10.8494	12.3099	8.44469	18.8718	9.68694	0.513302	0.000641807	[-5.612,-12.757]	-9.185	1.417	3.241
Q3UR50	von Willebrand factor A domain-containing protein 5B2 OS=Mus musculus OX=10090 GN=Vwa5b2 PE=2 SV=2 - [VW5B2_MOUSE]					2	1	1	1	0.106816	0.0930369	0.0982351	0.108691	1.8521	1.18161	0.960344	1.30833	0.101695	1.3256	13.0351	0.000656729	[1.827,0.62]	1.224	0.19	3.22105
Q9WUC3	Lymphocyte antigen 6H OS=Mus musculus OX=10090 GN=Ly6h PE=1 SV=2 - [LY6H_MOUSE]	1	2	1	1					1.17498	1.95377	1.08059	1.1956	0.0881953	0.10742	0.087304	0.118939	1.35123	0.100465	0.0743502	0.000828904	[-0.607,-1.894]	-1.251	0.203	3.08128
P42125	Enoyl-CoA delta isomerase 1, mitochondrial OS=Mus musculus OX=10090 GN=Eci1 PE=1 SV=2 - [ECI1_MOUSE]	7	7	6	5	3		3	1	7.58397	6.60562	5.99234	5.54322	2.73406	0.10742	2.70642	1.30833	6.43129	1.71406	0.266519	0.00086338	[-2.779,-6.656]	-4.717	0.77	3.06299
P68510	14-3-3 protein eta OS=Mus musculus OX=10090 GN=Ywhah PE=1 SV=2 - [1433F_MOUSE]	64	66	54	58	42	26	48	26	68.4693	61.4974	53.1452	63.1493	37.1302	28.0365	41.9932	31.0432	61.5653	34.5508	0.561205	0.000909285	[-16.12,-37.909]	-27.015	4.452	3.03403
P03995	Glial fibrillary acidic protein OS=Mus musculus OX=10090 GN=Gfap PE=1 SV=4 - [GFAP_MOUSE]	13	28	18	11	50	33	44	31	13.993	26.1434	17.7806	12.0647	44.1859	35.5559	38.5011	36.9901	17.4954	38.8082	2.2182	0.00110559	[30.717,11.908]	21.313	3.646	2.92279
P38647	Stress-70 protein, mitochondrial OS=Mus musculus OX=10090 GN=Hspa9 PE=1 SV=3 - [GRP75_MOUSE]	30	27	35	34	19	16	13	14	32.1517	25.213	34.4805	37.0635	16.8453	17.2945	11.4368	16.7704	32.2272	15.5868	0.483653	0.00121359	[-9.014,-24.267]	-16.64	2.898	2.87095
P10649	Glutathione S-transferase Mu 1 OS=Mus musculus OX=10090 GN=Gstm1 PE=1 SV=2 - [GSTM1_MOUSE]	28	27	30	29	25	16	25	15	30.0154	25.213	29.5688	31.629	22.137	17.2945	21.9133	17.9598	29.1065	19.8262	0.681159	0.00257359	[-4.689,-13.872]	-9.28	1.874	2.47599
Q9D6R2	Isocitrate dehydrogenase [NAD] subunit alpha, mitochondrial OS=Mus musculus OX=10090 GN=Idh3a PE=1 SV=1 - [IDH3A_MOUSE]	54	55	54	46	48	41	52	38	57.7877	51.2633	53.1452	50.1064	42.422	44.1494	45.4854	45.3159	53.0757	44.3432	0.835471	0.00310775	[-3.653,-13.812]	-8.732	1.832	2.38319
P00920	Carbonic anhydrase 2 OS=Mus musculus OX=10090 GN=Ca2 PE=1 SV=4 - [CAH2_MOUSE]	13	13	18	10	23	26	27	24	13.993	12.1878	17.7806	10.9778	20.3731	28.0365	23.6594	28.6644	13.7348	25.1833	1.83355	0.00343477	[17.554,5.343]	11.449	2.452	2.33462
Q9JHI5	Isovaleryl-CoA dehydrogenase, mitochondrial OS=Mus musculus OX=10090 GN=Ivd PE=1 SV=1 - [IVD_MOUSE]	2	4	4	3	1	1	2	1	2.24315	3.81451	4.02764	3.36941	0.970149	1.18161	1.83338	1.30833	3.36368	1.32337	0.39343	0.00348399	[-0.849,-3.232]	-2.04	0.438	2.32877
Q9Z2I9	Succinate--CoA ligase [ADP-forming] subunit beta, mitochondrial OS=Mus musculus OX=10090 GN=Sucla2 PE=1 SV=2 - [SUCB1_MOUSE]	32	33	37	21	14	17	19	7	34.2881	30.7952	36.4452	22.9337	12.4355	18.3687	16.6751	8.44469	31.1156	13.981	0.449325	0.00361558	[-7.886,-26.383]	-17.135	3.709	2.30992
P80317	T-complex protein 1 subunit zeta OS=Mus musculus OX=10090 GN=Cct6a PE=1 SV=3 - [TCPZ_MOUSE]	4	3	4	4	2	2	2	2	4.37947	2.88414	4.02764	4.45632	1.8521	2.25581	1.83338	2.49773	3.93689	2.10976	0.535893	0.00370883	[-0.739,-2.916]	-1.827	0.398	2.29523
Q05920	Pyruvate carboxylase, mitochondrial OS=Mus musculus OX=10090 GN=Pc PE=1 SV=1 - [PYC_MOUSE]	41	31	42	39	18	25	18	17	43.9016	28.9345	41.357	42.498	15.9634	26.9623	15.802	20.3386	39.1728	19.7666	0.5046	0.00419831	[-8.614,-30.198]	-19.406	4.333	2.23933
P05202	Aspartate aminotransferase, mitochondrial OS=Mus musculus OX=10090 GN=Got2 PE=1 SV=1 - [AATM_MOUSE]	175	179	163	150	130	134	130	112	187.036	166.629	160.222	163.145	114.742	144.05	113.583	133.331	169.258	126.426	0.746946	0.00423698	[-19.162,-66.501]	-42.831	9.582	2.23497
Q9D1L0	Coiled-coil-helix-coiled-coil-helix domain-containing protein 2 OS=Mus musculus OX=10090 GN=Chchd2 PE=2 SV=1 - [CHCH2_MOUSE]	3	3	3	2	1	1	2		3.31131	2.88414	3.04529	2.2825	0.970149	1.18161	1.83338	0.118939	2.88081	1.02602	0.356157	0.00426791	[-0.786,-2.924]	-1.855	0.416	2.22957
O08749	Dihydrolipoyl dehydrogenase, mitochondrial OS=Mus musculus OX=10090 GN=Dld PE=1 SV=2 - [DLDH_MOUSE]	38	48	64	50	30	30	31	19	40.6971	44.7507	62.9687	54.454	26.5468	32.3333	27.1516	22.7174	50.7176	27.1873	0.536051	0.00468763	[-8.473,-38.588]	-23.53	5.377	2.18802
P02088	Hemoglobin subunit beta-1 OS=Mus musculus OX=10090 GN=Hbb-b1 PE=1 SV=2 - [HBB1_MOUSE]	43	144	103	151	447	597	364	560	46.0379	134.066	101.28	164.232	394.321	641.402	317.874	666.179	111.404	504.944	4.53255	0.00497625	[661.365,125.715]	393.54	91.072	2.1606
P54071	Isocitrate dehydrogenase [NADP], mitochondrial OS=Mus musculus OX=10090 GN=Idh2 PE=1 SV=3 - [IDHP_MOUSE]	19	13	19	17	8	10	11	6	20.4019	12.1878	18.7629	18.5861	7.14382	10.8494	9.69075	7.2553	17.4847	8.73481	0.499569	0.00505229	[-3.325,-14.175]	-8.75	2.031	2.15411
P62259	14-3-3 protein epsilon OS=Mus musculus OX=10090 GN=Ywhae PE=1 SV=1 - [1433E_MOUSE]	92	91	82	87	76	48	81	56	98.3779	84.7566	80.6511	94.6696	67.1166	51.6688	70.8036	66.725	89.6138	64.0785	0.715052	0.00505252	[-11.027,-40.043]	-25.535	5.928	2.15376
P48320	Glutamate decarboxylase 2 OS=Mus musculus OX=10090 GN=Gad2 PE=1 SV=1 - [DCE2_MOUSE]	1	3	2	2	1				1.17498	2.88414	2.06294	2.2825	0.970149	0.10742	0.087304	0.118939	2.10114	0.320953	0.152752	0.00515673	[-0.711,-2.849]	-1.78	0.415	2.14458
P85094	Isochorismatase domain-containing protein 2A OS=Mus musculus OX=10090 GN=Isoc2a PE=1 SV=1 - [ISC2A_MOUSE]	10	10	13	10	7	4	7	7	10.7885	9.39672	12.8688	10.9778	6.26187	4.4042	6.19859	8.44469	11.0079	6.32734	0.574798	0.0051707	[-1.995,-7.367]	-4.681	1.092	2.14332
P08228	Superoxide dismutase [Cu-Zn] OS=Mus musculus OX=10090 GN=Sod1 PE=1 SV=2 - [SODC_MOUSE]	31	31	38	31	19	19	20	23	33.2199	28.9345	37.4276	33.8028	16.8453	20.5171	17.5481	27.475	33.3462	20.5964	0.617653	0.00526792	[-5.256,-20.244]	-12.75	2.986	2.13496
P01942	Hemoglobin subunit alpha OS=Mus musculus OX=10090 GN=Hba PE=1 SV=2 - [HBA_MOUSE]	39	117	105	175	590	845	455	767	41.7652	108.946	103.245	190.317	520.441	907.802	397.321	912.383	111.068	684.487	6.16275	0.00560628	[984.166,162.671]	573.418	136.116	2.10636
P70404	Isocitrate dehydrogenase [NAD] subunit gamma 1, mitochondrial OS=Mus musculus OX=10090 GN=Idh3g PE=1 SV=1 - [IDHG1_MOUSE]	21	23	24	17	18	16	14	10	22.5383	21.4915	23.6747	18.5861	15.9634	17.2945	12.3099	12.0129	21.5726	14.3952	0.667288	0.00573172	[-2.953,-11.402]	-7.177	1.712	2.09609
Q4VAE3	Transmembrane protein 65 OS=Mus musculus OX=10090 GN=Tmem65 PE=1 SV=1 - [TMM65_MOUSE]		1			3	6	4	6	0.106816	1.02341	0.0982351	0.108691	2.73406	6.55259	3.57947	7.2553	0.334287	5.03035	15.048	0.00593263	[8.131,1.261]	4.696	1.128	2.08156
Q63810	Calcineurin subunit B type 1 OS=Mus musculus OX=10090 GN=Ppp3r1 PE=1 SV=3 - [CANB1_MOUSE]	6	4	7	6	13	9	13	7	6.5158	3.81451	6.97469	6.63013	11.5536	9.77518	11.4368	8.44469	5.98378	10.3026	1.72175	0.0059832	[6.863,1.775]	4.319	1.04	2.07644
Q8BH95	Enoyl-CoA hydratase, mitochondrial OS=Mus musculus OX=10090 GN=Echs1 PE=1 SV=1 - [ECHM_MOUSE]	8	7	8	5	4	4	4	1	8.65213	6.60562	7.95705	5.54322	3.61601	4.4042	3.57947	1.30833	7.1895	3.227	0.448849	0.00624488	[-1.606,-6.319]	-3.963	0.963	2.05763
P20029	Endoplasmic reticulum chaperone BiP OS=Mus musculus OX=10090 GN=Hspa5 PE=1 SV=3 - [BIP_MOUSE]	43	47	47	43	37	31	44	35	46.0379	43.8204	46.2688	46.8457	32.7205	33.4075	38.5011	41.7477	45.7432	36.5942	0.799992	0.00657442	[-2.597,-15.701]	-9.149	2.248	2.03492
Q7TQI3	Ubiquitin thioesterase OTUB1 OS=Mus musculus OX=10090 GN=Otub1 PE=1 SV=2 - [OTUB1_MOUSE]	10	12	11	12	10	2	7	4	10.7885	11.2575	10.9041	13.1516	8.90773	2.25581	6.19859	4.87651	11.5254	5.55966	0.482383	0.00709025	[-1.798,-10.133]	-5.966	1.49	2.00201
P70372	ELAV-like protein 1 OS=Mus musculus OX=10090 GN=Elavl1 PE=1 SV=2 - [ELAV1_MOUSE]			1		2	1	2	1	0.106816	0.0930369	1.08059	0.108691	1.8521	1.18161	1.83338	1.30833	0.347283	1.54386	4.44554	0.00725265	[1.951,0.442]	1.197	0.3	1.995
P20152	Vimentin OS=Mus musculus OX=10090 GN=Vim PE=1 SV=3 - [VIME_MOUSE]	12	21	13	14	32	33	31	18	12.9248	19.6308	12.8688	15.3254	28.3107	35.5559	27.1516	21.528	15.1874	28.1365	1.85262	0.00767244	[21.594,4.304]	12.949	3.291	1.96734
P63054	Calmodulin regulator protein PCP4 OS=Mus musculus OX=10090 GN=Pcp4 PE=3 SV=2 - [PCP4_MOUSE]	6	10	11	7	5	4	6	4	6.5158	9.39672	10.9041	7.71704	4.49796	4.4042	5.32555	4.87651	8.63342	4.77605	0.553206	0.00775776	[-0.878,-6.837]	-3.857	0.983	1.96185
O35215	D-dopachrome decarboxylase OS=Mus musculus OX=10090 GN=Ddt PE=1 SV=3 - [DOPD_MOUSE]	7	8	7	7	5	2	5	5	7.58397	7.53599	6.97469	7.71704	4.49796	2.25581	4.45251	6.0659	7.45292	4.31805	0.579376	0.00781648	[-0.701,-5.569]	-3.135	0.8	1.95937
Q9CQV8	14-3-3 protein beta/alpha OS=Mus musculus OX=10090 GN=Ywhab PE=1 SV=3 - [1433B_MOUSE]	75	70	65	70	54	28	66	33	80.2191	65.2189	63.9511	76.1922	47.7137	30.1849	57.708	39.3689	71.3953	43.7439	0.612699	0.00813175	[-9.668,-45.635]	-27.651	7.119	1.94206
P70349	Histidine triad nucleotide-binding protein 1 OS=Mus musculus OX=10090 GN=Hint1 PE=1 SV=3 - [HINT1_MOUSE]	5	7	7	6	5	5	5	4	5.44764	6.60562	6.97469	6.63013	4.49796	5.4784	4.45251	4.87651	6.41452	4.82634	0.752409	0.00813776	[-0.561,-2.615]	-1.588	0.409	1.94132
P12961	Neuroendocrine protein 7B2 OS=Mus musculus OX=10090 GN=Scg5 PE=1 SV=1 - [7B2_MOUSE]	1	2	2	2	1		1		1.17498	1.95377	2.06294	2.2825	0.970149	0.10742	0.960344	0.118939	1.86855	0.539213	0.288573	0.00836683	[-0.486,-2.172]	-1.329	0.344	1.93169
P07724	Albumin OS=Mus musculus OX=10090 GN=Alb PE=1 SV=3 - [ALBU_MOUSE]	1	9	21	32	125	125	60	147	1.17498	8.46636	20.7276	34.8897	110.332	134.382	52.4697	174.96	16.3147	118.036	7.23496	0.0087885	[180.105,23.338]	101.721	26.648	1.9086
P61982	14-3-3 protein gamma OS=Mus musculus OX=10090 GN=Ywhag PE=1 SV=2 - [1433G_MOUSE]	79	73	68	74	63	41	69	47	84.4918	68.01	66.8981	80.5398	55.6513	44.1494	60.3271	56.0204	74.9849	54.037	0.720639	0.00977477	[-6.998,-34.898]	-20.948	5.621	1.86337
P97300	Neuroplastin OS=Mus musculus OX=10090 GN=Nptn PE=1 SV=3 - [NPTN_MOUSE]	1	1		1	4	2	2	2	1.17498	1.02341	0.0982351	1.1956	3.61601	2.25581	1.83338	2.49773	0.873055	2.55073	2.92162	0.0109106	[2.844,0.512]	1.678	0.462	1.81602
Q9CWZ7	Gamma-soluble NSF attachment protein OS=Mus musculus OX=10090 GN=Napg PE=1 SV=1 - [SNAG_MOUSE]	1	1	1	1	1				1.17498	1.02341	1.08059	1.1956	0.970149	0.10742	0.087304	0.118939	1.11864	0.320953	0.286913	0.0110718	[-0.122,-1.473]	-0.798	0.22	1.81364
Q71M36	Chondroitin sulfate proteoglycan 5 OS=Mus musculus OX=10090 GN=Cspg5 PE=1 SV=2 - [CSPG5_MOUSE]	1	1	1	1	1				1.17498	1.02341	1.08059	1.1956	0.970149	0.10742	0.087304	0.118939	1.11864	0.320953	0.286913	0.0110718	[-0.122,-1.473]	-0.798	0.22	1.81364
P62827	GTP-binding nuclear protein Ran OS=Mus musculus OX=10090 GN=Ran PE=1 SV=3 - [RAN_MOUSE]	3	4	3	2	2	1	2		3.31131	3.81451	3.04529	2.2825	1.8521	1.18161	1.83338	0.118939	3.1134	1.24651	0.400369	0.0112558	[-0.583,-3.15]	-1.867	0.517	1.80561
P08249	Malate dehydrogenase, mitochondrial OS=Mus musculus OX=10090 GN=Mdh2 PE=1 SV=3 - [MDHM_MOUSE]	346	352	487	392	304	283	289	233	369.692	327.583	478.503	426.176	268.202	304.105	252.396	277.248	400.488	275.488	0.687879	0.0112824	[-24.913,-225.089]	-125.001	34.663	1.80309
P26443	Glutamate dehydrogenase 1, mitochondrial OS=Mus musculus OX=10090 GN=Glud1 PE=1 SV=1 - [DHE3_MOUSE]	126	142	135	89	82	89	100	77	134.696	132.205	132.716	96.8434	72.4084	95.7108	87.3913	91.7022	124.115	86.8032	0.699377	0.0116918	[-9.986,-64.637]	-37.312	10.432	1.78834
Q9EQF6	Dihydropyrimidinase-related protein 5 OS=Mus musculus OX=10090 GN=Dpysl5 PE=1 SV=1 - [DPYL5_MOUSE]	6	9	8	3	1		2	3	6.5158	8.46636	7.95705	3.36941	0.970149	0.10742	1.83338	3.68712	6.57715	1.64952	0.250795	0.011706	[-1.431,-8.424]	-4.928	1.378	1.7881
Q99LC5	Electron transfer flavoprotein subunit alpha, mitochondrial OS=Mus musculus OX=10090 GN=Etfa PE=1 SV=2 - [ETFA_MOUSE]	15	10	22	16	7	7	10	3	16.1293	9.39672	21.71	17.4992	6.26187	7.62679	8.81771	3.68712	16.1838	6.59837	0.407715	0.0137185	[-1.918,-17.252]	-9.585	2.783	1.72206
Q8VCW8	Medium-chain acyl-CoA ligase ACSF2, mitochondrial OS=Mus musculus OX=10090 GN=Acsf2 PE=1 SV=1 - [ACSF2_MOUSE]	5	3	7	5	3		1	2	5.44764	2.88414	6.97469	5.54322	2.73406	0.10742	0.960344	2.49773	5.21243	1.57489	0.302141	0.0138008	[-0.994,-6.281]	-3.638	1.057	1.72091
Q9CQR4	Acyl-coenzyme A thioesterase 13 OS=Mus musculus OX=10090 GN=Acot13 PE=1 SV=1 - [ACO13_MOUSE]	8	7	8	11	4	5	5	4	8.65213	6.60562	7.95705	12.0647	3.61601	5.4784	4.45251	4.87651	8.81986	4.60586	0.522214	0.0138567	[-0.686,-7.742]	-4.214	1.226	1.7186
P16858	Glyceraldehyde-3-phosphate dehydrogenase OS=Mus musculus OX=10090 GN=Gapdh PE=1 SV=2 - [G3P_MOUSE]	129	150	116	127	119	80	134	84	137.9	139.648	114.051	138.146	105.041	86.043	117.075	100.028	132.436	102.047	0.770533	0.0141429	[-8.636,-52.143]	-30.39	8.886	1.70999
Q80TJ1	Calcium-dependent secretion activator 1 OS=Mus musculus OX=10090 GN=Cadps PE=1 SV=3 - [CAPS1_MOUSE]	1	1			3	2	2	1	1.17498	1.02341	0.0982351	0.108691	2.73406	2.25581	1.83338	1.30833	0.601328	2.0329	3.38068	0.0142364	[2.458,0.405]	1.432	0.419	1.70883
P62806	Histone H4 OS=Mus musculus OX=10090 GN=H4c1 PE=1 SV=2 - [H4_MOUSE]	14	25	16	18	29	26	26	23	15.0611	23.3523	15.8159	19.673	25.6648	28.0365	22.7864	27.475	18.4756	25.9907	1.40676	0.01559	[13.298,1.732]	7.515	2.249	1.67074
Q99L13	3-hydroxyisobutyrate dehydrogenase, mitochondrial OS=Mus musculus OX=10090 GN=Hibadh PE=1 SV=1 - [3HIDH_MOUSE]	2	4	7	5	2	1	1		2.24315	3.81451	6.97469	5.54322	1.8521	1.18161	0.960344	0.118939	4.64389	1.02825	0.22142	0.015991	[-0.499,-6.733]	-3.616	1.089	1.66024
Q8BWT1	3-ketoacyl-CoA thiolase, mitochondrial OS=Mus musculus OX=10090 GN=Acaa2 PE=1 SV=3 - [THIM_MOUSE]	14	9	13	10	8	4	7	7	15.0611	8.46636	12.8688	10.9778	7.14382	4.4042	6.19859	8.44469	11.8435	6.54782	0.552862	0.0178796	[-1.069,-9.523]	-5.296	1.639	1.61562
P40142	Transketolase OS=Mus musculus OX=10090 GN=Tkt PE=1 SV=1 - [TKT_MOUSE]	26	27	34	24	24	20	26	19	27.8791	25.213	33.4982	26.1944	21.2551	21.5913	22.7864	22.7174	28.1962	22.0875	0.783352	0.017929	[-0.356,-11.861]	-6.109	1.892	1.61443
P17742	Peptidyl-prolyl cis-trans isomerase A OS=Mus musculus OX=10090 GN=Ppia PE=1 SV=2 - [PPIA_MOUSE]	46	49	50	44	44	41	49	38	49.2424	45.6811	49.2158	47.9326	38.8941	44.1494	42.8663	45.3159	48.018	42.8064	0.891467	0.0185817	[-1.002,-9.421]	-5.212	1.628	1.60074
Q61425	Hydroxyacyl-coenzyme A dehydrogenase, mitochondrial OS=Mus musculus OX=10090 GN=Hadh PE=1 SV=2 - [HCDH_MOUSE]	8	7	9	7	4	4	5	6	8.65213	6.60562	8.9394	7.71704	3.61601	4.4042	4.45251	7.2553	7.97855	4.932	0.618158	0.0189173	[-0.617,-5.476]	-3.047	0.956	1.59362
Q4VAA2	Protein CDV3 OS=Mus musculus OX=10090 GN=Cdv3 PE=1 SV=2 - [CDV3_MOUSE]	1	1	2	1	3	2	2	2	1.17498	1.02341	2.06294	1.1956	2.73406	2.25581	1.83338	2.49773	1.36423	2.33024	1.7081	0.0192409	[1.718,0.214]	0.966	0.304	1.58882
P68254	14-3-3 protein theta OS=Mus musculus OX=10090 GN=Ywhaq PE=1 SV=1 - [1433T_MOUSE]	86	88	63	70	59	36	73	46	91.969	81.9655	61.9864	76.1922	52.1234	38.7784	63.8192	54.831	78.0282	52.388	0.671398	0.0196866	[-5.584,-45.696]	-25.64	8.127	1.57746
P61922	4-aminobutyrate aminotransferase, mitochondrial OS=Mus musculus OX=10090 GN=Abat PE=1 SV=1 - [GABT_MOUSE]	137	155	234	168	113	113	131	91	146.445	144.3	229.968	182.709	99.7489	121.491	114.456	108.354	175.856	111.012	0.63127	0.0198652	[-2.689,-126.998]	-64.843	20.598	1.57401
Q06185	ATP synthase subunit e, mitochondrial OS=Mus musculus OX=10090 GN=Atp5me PE=1 SV=2 - [ATP5I_MOUSE]	4	4	5	3	2	2	2	3	4.37947	3.81451	5.00999	3.36941	1.8521	2.25581	1.83338	3.68712	4.14335	2.4071	0.580956	0.0216535	[-0.343,-3.13]	-1.736	0.564	1.53901
P12658	Calbindin OS=Mus musculus OX=10090 GN=Calb1 PE=1 SV=2 - [CALB1_MOUSE]	13	13	10	8	7	2	9	6	13.993	12.1878	9.92175	8.80394	6.26187	2.25581	7.94467	7.2553	11.2266	5.92941	0.528156	0.021757	[-1.076,-9.519]	-5.297	1.722	1.53804
P46096	Synaptotagmin-1 OS=Mus musculus OX=10090 GN=Syt1 PE=1 SV=1 - [SYT1_MOUSE]	7	7	5	6	11	9	10	6	7.58397	6.60562	5.00999	6.63013	9.78968	9.77518	8.81771	7.2553	6.45743	8.90947	1.37972	0.0221092	[4.416,0.488]	2.452	0.8	1.5325
Q9EQ20	Methylmalonate-semialdehyde dehydrogenase [acylating], mitochondrial OS=Mus musculus OX=10090 GN=Aldh6a1 PE=1 SV=1 - [MMSA_MOUSE]	16	12	17	16	6	6	11	11	17.1974	11.2575	16.7982	17.4992	5.37991	6.55259	9.69075	13.2023	15.6881	8.70638	0.554968	0.0228128	[-1.324,-12.639]	-6.982	2.297	1.51981
P51880	Fatty acid-binding protein, brain OS=Mus musculus OX=10090 GN=Fabp7 PE=1 SV=2 - [FABP7_MOUSE]	1	1	1						1.17498	1.02341	1.08059	0.108691	0.0881953	0.10742	0.087304	0.118939	0.846916	0.100465	0.118624	0.0237676	[0.042,-1.535]	-0.746	0.248	1.50403
Q8BRT1	CLIP-associating protein 2 OS=Mus musculus OX=10090 GN=Clasp2 PE=1 SV=1 - [CLAP2_MOUSE]					1	1	1		0.106816	0.0930369	0.0982351	0.108691	0.970149	1.18161	0.960344	0.118939	0.101695	0.807762	7.943	0.0239626	[1.454,-0.042]	0.706	0.235	1.50213
P09671	Superoxide dismutase [Mn], mitochondrial OS=Mus musculus OX=10090 GN=Sod2 PE=1 SV=3 - [SODM_MOUSE]	25	21	30	23	18	20	20	14	26.8109	19.6308	29.5688	25.1075	15.9634	21.5913	17.5481	16.7704	25.2795	17.9683	0.710786	0.024117	[-0.999,-13.623]	-7.311	2.44	1.49816
Q3U5Q7	UMP-CMP kinase 2, mitochondrial OS=Mus musculus OX=10090 GN=Cmpk2 PE=1 SV=2 - [CMPK2_MOUSE]		1	1	1					0.106816	1.02341	1.08059	1.1956	0.0881953	0.10742	0.087304	0.118939	0.851601	0.100465	0.117971	0.0242202	[0.047,-1.549]	-0.751	0.251	1.49602
P05063	Fructose-bisphosphate aldolase C OS=Mus musculus OX=10090 GN=Aldoc PE=1 SV=4 - [ALDOC_MOUSE]	102	80	87	83	75	58	85	55	109.06	74.5225	85.5628	90.3219	66.2347	62.4107	74.2957	65.5356	89.8667	67.1192	0.746875	0.0246555	[-0.932,-44.563]	-22.748	7.635	1.48972
Q9WUM5	Succinate--CoA ligase [ADP/GDP-forming] subunit alpha, mitochondrial OS=Mus musculus OX=10090 GN=Suclg1 PE=1 SV=4 - [SUCA_MOUSE]	21	16	24	23	13	14	17	13	22.5383	14.9789	23.6747	25.1075	11.5536	15.1462	14.929	15.581	21.5749	14.3024	0.662922	0.0247376	[-0.476,-14.069]	-7.272	2.443	1.48833
Q8BMF4	Dihydrolipoyllysine-residue acetyltransferase component of pyruvate dehydrogenase complex, mitochondrial OS=Mus musculus OX=10090 GN=Dlat PE=1 SV=2 - [ODP2_MOUSE]	46	48	34	33	33	27	37	19	49.2424	44.7507	33.4982	35.9766	29.1927	29.1107	32.3898	22.7174	40.867	28.3526	0.693779	0.0248965	[-1.448,-23.581]	-12.514	4.211	1.48587
Q9CXJ1	Probable glutamate--tRNA ligase, mitochondrial OS=Mus musculus OX=10090 GN=Ears2 PE=1 SV=1 - [SYEM_MOUSE]	1	1		1					1.17498	1.02341	0.0982351	1.1956	0.0881953	0.10742	0.087304	0.118939	0.873055	0.100465	0.115072	0.0253626	[0.058,-1.603]	-0.773	0.261	1.48084
Q3U186	Probable arginine--tRNA ligase, mitochondrial OS=Mus musculus OX=10090 GN=Rars2 PE=1 SV=1 - [SYRM_MOUSE]	1	1		1					1.17498	1.02341	0.0982351	1.1956	0.0881953	0.10742	0.087304	0.118939	0.873055	0.100465	0.115072	0.0253626	[0.058,-1.603]	-0.773	0.261	1.48084
Q91ZU6	Dystonin OS=Mus musculus OX=10090 GN=Dst PE=1 SV=2 - [DYST_MOUSE]	1	1		1					1.17498	1.02341	0.0982351	1.1956	0.0881953	0.10742	0.087304	0.118939	0.873055	0.100465	0.115072	0.0253626	[0.058,-1.603]	-0.773	0.261	1.48084
Q8CHP8	Glycerol-3-phosphate phosphatase OS=Mus musculus OX=10090 GN=Pgp PE=1 SV=1 - [PGP_MOUSE]	1		1	1					1.17498	0.0930369	1.08059	1.1956	0.0881953	0.10742	0.087304	0.118939	0.88605	0.100465	0.113385	0.0253678	[0.059,-1.63]	-0.786	0.266	1.47744
Q9CQ60	6-phosphogluconolactonase OS=Mus musculus OX=10090 GN=Pgls PE=1 SV=1 - [6PGL_MOUSE]	1		1	1					1.17498	0.0930369	1.08059	1.1956	0.0881953	0.10742	0.087304	0.118939	0.88605	0.100465	0.113385	0.0253678	[0.059,-1.63]	-0.786	0.266	1.47744
Q00519	Xanthine dehydrogenase/oxidase OS=Mus musculus OX=10090 GN=Xdh PE=1 SV=5 - [XDH_MOUSE]	1		1	1					1.17498	0.0930369	1.08059	1.1956	0.0881953	0.10742	0.087304	0.118939	0.88605	0.100465	0.113385	0.0253678	[0.059,-1.63]	-0.786	0.266	1.47744
Q920Q4	Vacuolar protein sorting-associated protein 16 homolog OS=Mus musculus OX=10090 GN=Vps16 PE=1 SV=3 - [VPS16_MOUSE]	1		1	1					1.17498	0.0930369	1.08059	1.1956	0.0881953	0.10742	0.087304	0.118939	0.88605	0.100465	0.113385	0.0253678	[0.059,-1.63]	-0.786	0.266	1.47744
Q3ULJ0	Glycerol-3-phosphate dehydrogenase 1-like protein OS=Mus musculus OX=10090 GN=Gpd1l PE=1 SV=2 - [GPD1L_MOUSE]	3	4	6	6	3	2	3		3.31131	3.81451	5.99234	6.63013	2.73406	2.25581	2.70642	0.118939	4.93707	1.95381	0.395742	0.0265942	[-0.443,-5.524]	-2.983	1.021	1.46082
Q8CI94	Glycogen phosphorylase, brain form OS=Mus musculus OX=10090 GN=Pygb PE=1 SV=3 - [PYGB_MOUSE]	31	23	30	27	21	11	28	14	33.2199	21.4915	29.5688	29.4552	18.6092	11.9236	24.5324	16.7704	28.4338	17.9589	0.631603	0.0267889	[-1.678,-19.272]	-10.475	3.593	1.4577
Q9R1P1	Proteasome subunit beta type-3 OS=Mus musculus OX=10090 GN=Psmb3 PE=1 SV=1 - [PSB3_MOUSE]				1	1	1	2	1	0.106816	0.0930369	0.0982351	1.1956	0.970149	1.18161	1.83338	1.30833	0.373421	1.32337	3.5439	0.0280997	[1.786,0.113]	0.95	0.33	1.43939
Q8K375	Leucine-rich repeat-containing protein 56 OS=Mus musculus OX=10090 GN=Lrrc56 PE=2 SV=1 - [LRC56_MOUSE]					1		1	1	0.106816	0.0930369	0.0982351	0.108691	0.970149	0.10742	0.960344	1.30833	0.101695	0.836561	8.2262	0.0284814	[1.55,-0.08]	0.735	0.256	1.43555
P09405	Nucleolin OS=Mus musculus OX=10090 GN=Ncl PE=1 SV=2 - [NUCL_MOUSE]					1		1	1	0.106816	0.0930369	0.0982351	0.108691	0.970149	0.10742	0.960344	1.30833	0.101695	0.836561	8.2262	0.0284814	[1.55,-0.08]	0.735	0.256	1.43555
P15105	Glutamine synthetase OS=Mus musculus OX=10090 GN=Glul PE=1 SV=6 - [GLNA_MOUSE]	78	72	69	65	60	51	77	48	83.4236	67.0796	67.8805	70.7576	53.0054	54.8914	67.3114	57.2098	72.2853	58.1045	0.803821	0.0287596	[-1.964,-26.397]	-14.181	4.956	1.43069
Q8VCM7	Fibrinogen gamma chain OS=Mus musculus OX=10090 GN=Fgg PE=1 SV=1 - [FIBG_MOUSE]					5	6		5	0.106816	0.0930369	0.0982351	0.108691	4.49796	6.55259	0.087304	6.0659	0.101695	4.30094	42.2926	0.0290293	[8.882,-0.483]	4.199	1.471	1.42726
Q99KI0	Aconitate hydratase, mitochondrial OS=Mus musculus OX=10090 GN=Aco2 PE=1 SV=1 - [ACON_MOUSE]	242	232	285	244	196	217	218	175	258.603	215.939	280.068	265.314	172.951	233.208	190.41	208.263	254.981	201.208	0.78911	0.0290603	[-7.607,-99.939]	-53.773	18.847	1.42657
O08852	Polycystin-1 OS=Mus musculus OX=10090 GN=Pkd1 PE=1 SV=2 - [PKD1_MOUSE]					1	1		1	0.106816	0.0930369	0.0982351	0.108691	0.970149	1.18161	0.087304	1.30833	0.101695	0.88685	8.7207	0.0291907	[1.662,-0.091]	0.785	0.276	1.4221
Q9D0S9	Histidine triad nucleotide-binding protein 2, mitochondrial OS=Mus musculus OX=10090 GN=Hint2 PE=1 SV=1 - [HINT2_MOUSE]	5	2	8	8	3	1	1	1	5.44764	1.95377	7.95705	8.80394	2.73406	1.18161	0.960344	1.30833	6.0406	1.54609	0.255949	0.0300296	[0.236,-9.225]	-4.495	1.589	1.41441
P97315	Cysteine and glycine-rich protein 1 OS=Mus musculus OX=10090 GN=Csrp1 PE=1 SV=3 - [CSRP1_MOUSE]	8	12	11	10	3	7	8	7	8.65213	11.2575	10.9041	10.9778	2.73406	7.62679	7.07163	8.44469	10.4479	6.46929	0.619197	0.0304488	[-0.156,-7.801]	-3.979	1.412	1.40899
Q8BVQ5	Protein phosphatase methylesterase 1 OS=Mus musculus OX=10090 GN=Ppme1 PE=1 SV=5 - [PPME1_MOUSE]					2	1	2		0.106816	0.0930369	0.0982351	0.108691	1.8521	1.18161	1.83338	0.118939	0.101695	1.24651	12.2574	0.0306186	[2.44,-0.15]	1.145	0.407	1.40663
P48725	Pericentrin OS=Mus musculus OX=10090 GN=Pcnt PE=1 SV=2 - [PCNT_MOUSE]	1	4	4	3	6	5	5	4	1.17498	3.81451	4.02764	3.36941	5.37991	5.4784	4.45251	4.87651	3.09664	5.04683	1.62978	0.0312369	[3.931,-0.03]	1.95	0.697	1.39885
Q9CPQ8	ATP synthase subunit g, mitochondrial OS=Mus musculus OX=10090 GN=Atp5mg PE=1 SV=1 - [ATP5L_MOUSE]	4	6	5	4	4	3	5	2	4.37947	5.67525	5.00999	4.45632	3.61601	3.33	4.45251	2.49773	4.88026	3.47406	0.71186	0.0312441	[-0.151,-2.661]	-1.406	0.503	1.39761
P35700	Peroxiredoxin-1 OS=Mus musculus OX=10090 GN=Prdx1 PE=1 SV=1 - [PRDX1_MOUSE]	24	23	25	24	17	16	20	20	25.7428	21.4915	24.657	26.1944	15.0814	17.2945	17.5481	23.9068	24.5214	18.4577	0.752717	0.0316585	[-0.366,-11.762]	-6.064	2.175	1.39402
Q8K0E8	Fibrinogen beta chain OS=Mus musculus OX=10090 GN=Fgb PE=1 SV=1 - [FIBB_MOUSE]					1	7	3	5	0.106816	0.0930369	0.0982351	0.108691	0.970149	7.62679	2.70642	6.0659	0.101695	4.34232	42.6995	0.0317534	[9.085,-0.604]	4.241	1.522	1.39323
Q8BID8	F-box/LRR-repeat protein 14 OS=Mus musculus OX=10090 GN=Fbxl14 PE=2 SV=1 - [FXL14_MOUSE]	3	1	1	4					3.31131	1.02341	1.08059	4.45632	0.0881953	0.10742	0.087304	0.118939	2.4679	0.100465	0.0407084	0.0318247	[0.338,-5.073]	-2.367	0.85	1.39235
P62897	Cytochrome c, somatic OS=Mus musculus OX=10090 GN=Cycs PE=1 SV=2 - [CYC_MOUSE]	22	26	27	21	21	19	27	15	23.6064	24.2826	26.6217	22.9337	18.6092	20.5171	23.6594	17.9598	24.3611	20.1864	0.828631	0.0326023	[-0.305,-8.044]	-4.175	1.509	1.38337
Q9CWS0	N(G),N(G)-dimethylarginine dimethylaminohydrolase 1 OS=Mus musculus OX=10090 GN=Ddah1 PE=1 SV=3 - [DDAH1_MOUSE]	4	1	3	4		1	1	1	4.37947	1.02341	3.04529	4.45632	0.0881953	1.18161	0.960344	1.30833	3.22612	0.884622	0.274206	0.0328488	[0.092,-4.775]	-2.341	0.848	1.38031
P32921	Tryptophan--tRNA ligase, cytoplasmic OS=Mus musculus OX=10090 GN=Wars1 PE=1 SV=2 - [SYWC_MOUSE]	1	1	2	2	1		1		1.17498	1.02341	2.06294	2.2825	0.970149	0.10742	0.960344	0.118939	1.63596	0.539213	0.329601	0.0334676	[-0.106,-2.088]	-1.097	0.399	1.37469
Q9CQ75	NADH dehydrogenase [ubiquinone] 1 alpha subcomplex subunit 2 OS=Mus musculus OX=10090 GN=Ndufa2 PE=1 SV=3 - [NDUA2_MOUSE]	1	1	1	1		1			1.17498	1.02341	1.08059	1.1956	0.0881953	1.18161	0.087304	0.118939	1.11864	0.369013	0.329876	0.0339057	[0.102,-1.601]	-0.75	0.274	1.36861
O88569	Heterogeneous nuclear ribonucleoproteins A2/B1 OS=Mus musculus OX=10090 GN=Hnrnpa2b1 PE=1 SV=2 - [ROA2_MOUSE]	10	19	11	8	25	23	22	12	10.7885	17.77	10.9041	8.80394	22.137	24.8139	19.2942	14.3917	12.0666	20.1592	1.67066	0.034365	[15.385,0.8]	8.093	2.969	1.36292
E9PV24	Fibrinogen alpha chain OS=Mus musculus OX=10090 GN=Fga PE=1 SV=1 - [FIBA_MOUSE]					2	1		1	0.106816	0.0930369	0.0982351	0.108691	1.8521	1.18161	0.087304	1.30833	0.101695	1.10734	10.8888	0.0346767	[2.182,-0.171]	1.006	0.37	1.35946
Q8BT60	Copine-3 OS=Mus musculus OX=10090 GN=Cpne3 PE=1 SV=2 - [CPNE3_MOUSE]	2	1	2	2	1		1	1	2.24315	1.02341	2.06294	2.2825	0.970149	0.10742	0.960344	1.30833	1.903	0.836561	0.439602	0.0347012	[-0.102,-2.031]	-1.066	0.392	1.35969
Q8CGP6	Histone H2A type 1-H OS=Mus musculus OX=10090 GN=H2ac12 PE=1 SV=3 - [H2A1H_MOUSE]	24	29	22	24	38	35	29	31	25.7428	27.0737	21.71	26.1944	33.6024	37.7042	25.4055	36.9901	25.1802	33.4256	1.32745	0.0358212	[16.711,-0.221]	8.245	3.06	1.34722
Q62059	Versican core protein OS=Mus musculus OX=10090 GN=Vcan PE=1 SV=2 - [CSPG2_MOUSE]	14	14	14	13	13	7	15	9	15.0611	13.1182	13.8512	14.2385	11.5536	7.62679	13.1829	10.8235	14.0672	10.7967	0.767506	0.0380373	[0.264,-6.805]	-3.271	1.234	1.32536
Q8BQZ4	Ral GTPase-activating protein subunit beta OS=Mus musculus OX=10090 GN=Ralgapb PE=1 SV=2 - [RLGPB_MOUSE]	2		2	1					2.24315	0.0930369	2.06294	1.1956	0.0881953	0.10742	0.087304	0.118939	1.39868	0.100465	0.0718281	0.0385223	[0.266,-2.863]	-1.298	0.492	1.31911
Q9R111	Guanine deaminase OS=Mus musculus OX=10090 GN=Gda PE=1 SV=1 - [GUAD_MOUSE]	10	6	9	6	7	1	3	4	10.7885	5.67525	8.9394	6.63013	6.26187	1.18161	2.70642	4.87651	8.00831	3.7566	0.469088	0.0387119	[-0.306,-8.198]	-4.252	1.613	1.31804
O08756	3-hydroxyacyl-CoA dehydrogenase type-2 OS=Mus musculus OX=10090 GN=Hsd17b10 PE=1 SV=4 - [HCD2_MOUSE]	9	12	13	9	8	8	10	8	9.7203	11.2575	12.8688	9.89085	7.14382	8.70098	8.81771	9.63408	10.9344	8.57415	0.784148	0.0389868	[-0.107,-4.613]	-2.36	0.897	1.3155
Q7TPR4	Alpha-actinin-1 OS=Mus musculus OX=10090 GN=Actn1 PE=1 SV=1 - [ACTN1_MOUSE]	8	8	12	8	13	13	21	10	8.65213	7.53599	11.8865	8.80394	11.5536	14.072	18.4211	12.0129	9.21963	14.0149	1.52011	0.0391167	[9.517,0.074]	4.795	1.824	1.31442
Q08331	Calretinin OS=Mus musculus OX=10090 GN=Calb2 PE=1 SV=3 - [CALB2_MOUSE]	8	10	6	4	3		5	4	8.65213	9.39672	5.99234	4.45632	2.73406	0.10742	4.45251	4.87651	7.12438	3.04262	0.427072	0.0415853	[-0.212,-7.952]	-4.082	1.58	1.29177
Q9DBF1	Alpha-aminoadipic semialdehyde dehydrogenase OS=Mus musculus OX=10090 GN=Aldh7a1 PE=1 SV=4 - [AL7A1_MOUSE]	6	7	10	8	5	4	5	6	6.5158	6.60562	9.92175	8.80394	4.49796	4.4042	4.45251	7.2553	7.96178	5.15249	0.647153	0.0425508	[-0.11,-5.509]	-2.809	1.095	1.28265
P29391	Ferritin light chain 1 OS=Mus musculus OX=10090 GN=Ftl1 PE=1 SV=2 - [FRIL1_MOUSE]	1	2	8	3	10	12	6	14	1.17498	1.95377	7.95705	3.36941	8.90773	12.9978	5.32555	16.7704	3.6138	11.0004	3.04399	0.0440875	[14.877,-0.103]	7.387	2.908	1.27012
Q64522	Histone H2A type 2-B OS=Mus musculus OX=10090 GN=H2ac21 PE=1 SV=3 - [H2A2B_MOUSE]	11	14	11	12	19	14	14	14	11.8566	13.1182	10.9041	13.1516	16.8453	15.1462	12.3099	16.7704	12.2576	15.2679	1.24559	0.0449236	[6.187,-0.166]	3.01	1.192	1.26258
P47738	Aldehyde dehydrogenase, mitochondrial OS=Mus musculus OX=10090 GN=Aldh2 PE=1 SV=1 - [ALDH2_MOUSE]	28	27	26	33	23	25	22	14	30.0154	25.213	25.6394	35.9766	20.3731	26.9623	19.2942	16.7704	29.2111	20.85	0.71377	0.0451187	[-0.212,-16.51]	-8.361	3.314	1.26147
Q9JKR6	Hypoxia up-regulated protein 1 OS=Mus musculus OX=10090 GN=Hyou1 PE=1 SV=1 - [HYOU1_MOUSE]	6	7	9	8	4	3	6	6	6.5158	6.60562	8.9394	8.80394	3.61601	3.33	5.32555	7.2553	7.71619	4.88171	0.632659	0.0453508	[-0.022,-5.647]	-2.834	1.125	1.25956
P18242	Cathepsin D OS=Mus musculus OX=10090 GN=Ctsd PE=1 SV=1 - [CATD_MOUSE]		1	1	1	3	3	1	4	0.106816	1.02341	1.08059	1.1956	2.73406	3.33	0.960344	4.87651	0.851601	2.97523	3.49369	0.0461183	[4.592,-0.344]	2.124	0.847	1.25384
Q9D051	Pyruvate dehydrogenase E1 component subunit beta, mitochondrial OS=Mus musculus OX=10090 GN=Pdhb PE=1 SV=1 - [ODPB_MOUSE]	25	30	35	31	30	18	31	13	26.8109	28.0041	34.4805	33.8028	26.5468	19.4429	27.1516	15.581	30.7746	22.1806	0.720743	0.0461444	[0.044,-17.232]	-8.594	3.429	1.25314
P26638	Serine--tRNA ligase, cytoplasmic OS=Mus musculus OX=10090 GN=Sars1 PE=1 SV=3 - [SYSC_MOUSE]	2	1	4	1			1		2.24315	1.02341	4.02764	1.1956	0.0881953	0.10742	0.960344	0.118939	2.12245	0.318725	0.150168	0.0467059	[0.3,-3.908]	-1.804	0.722	1.24931
Q99JY0	Trifunctional enzyme subunit beta, mitochondrial OS=Mus musculus OX=10090 GN=Hadhb PE=1 SV=1 - [ECHB_MOUSE]	2	1		2					2.24315	1.02341	0.0982351	2.2825	0.0881953	0.10742	0.087304	0.118939	1.41182	0.100465	0.0711595	0.0471134	[0.364,-2.986]	-1.311	0.526	1.2462
P33174	Chromosome-associated kinesin KIF4 OS=Mus musculus OX=10090 GN=Kif4 PE=1 SV=3 - [KIF4_MOUSE]		1	2	1					0.106816	1.02341	2.06294	1.1956	0.0881953	0.10742	0.087304	0.118939	1.09719	0.100465	0.0915654	0.0474334	[0.279,-2.272]	-0.997	0.401	1.24314
Q9CQ62	2,4-dienoyl-CoA reductase [(3E)-enoyl-CoA-producing], mitochondrial OS=Mus musculus OX=10090 GN=Decr1 PE=1 SV=1 - [DECR_MOUSE]	2	2	6	3	1	1	1	1	2.24315	1.95377	5.99234	3.36941	0.970149	1.18161	0.960344	1.30833	3.38967	1.10511	0.326023	0.04823	[0.627,-5.196]	-2.285	0.924	1.23647
P47857	ATP-dependent 6-phosphofructokinase, muscle type OS=Mus musculus OX=10090 GN=Pfkm PE=1 SV=3 - [PFKAM_MOUSE]	23	22	21	14	20	12	18	10	24.6746	20.5612	20.7276	15.3254	17.7273	12.9978	15.802	12.0129	20.3222	14.635	0.720148	0.0497286	[0.18,-11.555]	-5.687	2.32	1.22565
O08795	Glucosidase 2 subunit beta OS=Mus musculus OX=10090 GN=Prkcsh PE=1 SV=1 - [GLU2B_MOUSE]	1	1	3	1	1				1.17498	1.02341	3.04529	1.1956	0.970149	0.10742	0.087304	0.118939	1.60982	0.320953	0.199372	0.0499556	[0.15,-2.727]	-1.289	0.527	1.22296
