# Supplementary material for: Brain proteome changes after intracerebral hemorrhage in aged male and female mice
Source: Neurobiol Dis. Author manuscript; Available in PMC 2025 Aug 25. (PMC12376891; doi:10.1016/j.nbd.2025.106936)
Supplement: Supplementary Table 2 [file NIHMS2099559-supplement-3.xlsx]

## Sheet: Sheet1
					PSM; C-K											Normalized PSM;L-T
Accession	Description	S01 (Sham1)	S02 (Sham 2)	S03 (Sham 3)	S04 (Sham 4)	S05 (Sham 5)	S07 (ICH1)	S08 (ICH2)	S09 (ICH3)	S10 (ICH4)	S01	S02	S03	S04	S05	S07	S08	S09	S10	G1 mean (Sham)	G2 mean (ICH)	G2/G1 (Fold Change)	p-value	95% CI	Mean difference	Standard err of mean difference	Effect size
P01942	Hemoglobin subunit alpha OS=Mus musculus OX=10090 GN=Hba PE=1 SV=2 - [HBA_MOUSE]	21	46	33	28	148	1079	1091	1261	1766	20.4605	41.3488	33.5956	26.8557	138.925	1205.42	1245.61	1393.24	1615.22	52.237	1364.87	26.1284	1.16543e-06	[1599.167,1026.101]	1312.63	95.265	7.36506
Q64521	Glycerol-3-phosphate dehydrogenase, mitochondrial OS=Mus musculus OX=10090 GN=Gpd2 PE=1 SV=2 - [GPDM_MOUSE]	7	7	7	6	8	1	1	2	2	6.82667	6.29983	7.13435	5.76232	7.51832	1.12832	1.15312	2.22077	1.83837	6.7083	1.58515	0.236296	5.92895e-06	[-4.155,-6.091]	-5.123	0.409	6.69525
P0C0S6	Histone H2A.Z OS=Mus musculus OX=10090 GN=H2az1 PE=1 SV=2 - [H2AZ_MOUSE]	14	23	20	17	26	41	42	45	49	13.6436	20.6789	20.365	16.309	24.4134	45.8144	47.9631	49.7297	44.8252	19.082	47.0831	2.46741	6.27669e-06	[33.256,22.746]	28.001	2.168	6.90367
Q4VAE3	Transmembrane protein 65 OS=Mus musculus OX=10090 GN=Tmem65 PE=1 SV=1 - [TMM65_MOUSE]						15	11	17	14	0.00973848	0.00898692	0.0101774	0.00958789	0.00938616	16.7684	12.5702	18.7937	12.8137	0.00957537	15.2365	1591.22	9.21152e-06	[20.086,10.367]	15.227	1.527	5.33017
P02088	Hemoglobin subunit beta-1 OS=Mus musculus OX=10090 GN=Hbb-b1 PE=1 SV=2 - [HBB1_MOUSE]	28	49	35	32	185	967	1031	1245	1789	27.2775	44.0449	35.631	30.6908	173.653	1080.3	1177.11	1375.56	1636.25	62.2595	1317.3	21.1583	1.03124e-05	[1635.261,874.829]	1255.05	125.947	5.32645
Q8BGZ1	Hippocalcin-like protein 4 OS=Mus musculus OX=10090 GN=Hpcal4 PE=1 SV=3 - [HPCL4_MOUSE]	3	3	4	3	3					2.93128	2.70506	4.08113	2.88595	2.82524	0.0111715	0.0114171	0.0110486	0.00914613	3.08573	0.0106958	0.00346622	1.30677e-05	[-2.376,-3.774]	-3.075	0.252	6.52245
Q64523	Histone H2A type 2-C OS=Mus musculus OX=10090 GN=H2ac20 PE=1 SV=3 - [H2A2C_MOUSE]	19	33	31	24	35	50	51	54	65	18.5129	29.6658	31.5601	23.0205	32.861	55.8687	58.2384	59.6735	59.459	27.124	58.3099	2.14975	2.52963e-05	[38.675,23.697]	31.186	2.875	5.79813
P17427	AP-2 complex subunit alpha-2 OS=Mus musculus OX=10090 GN=Ap2a2 PE=1 SV=2 - [AP2A2_MOUSE]	31	35	27	34	37	14	16	16	20	30.199	31.4632	27.4891	32.6084	34.7382	15.6513	18.2787	17.6888	18.3014	31.2996	17.4801	0.558475	3.33029e-05	[-10.467,-17.172]	-13.82	1.363	5.41974
Q9CQV8	14-3-3 protein beta/alpha OS=Mus musculus OX=10090 GN=Ywhab PE=1 SV=3 - [1433B_MOUSE]	128	124	131	117	128	61	61	75	71	124.662	111.447	133.334	112.188	120.152	68.1574	69.6555	82.8755	64.9467	120.357	71.4088	0.59331	6.33888e-05	[-35.49,-62.405]	-48.948	5.677	4.60874
P13020	Gelsolin OS=Mus musculus OX=10090 GN=Gsn PE=1 SV=3 - [GELS_MOUSE]						1	1	1	2	0.00973848	0.00898692	0.0101774	0.00958789	0.00938616	1.12832	1.15312	1.11591	1.83837	0.00957537	1.30893	136.698	6.79734e-05	[1.862,0.737]	1.299	0.177	3.92285
Q61493	DNA polymerase zeta catalytic subunit OS=Mus musculus OX=10090 GN=Rev3l PE=1 SV=3 - [REV3L_MOUSE]						1	1	1	2	0.00973848	0.00898692	0.0101774	0.00958789	0.00938616	1.12832	1.15312	1.11591	1.83837	0.00957537	1.30893	136.698	6.79734e-05	[1.862,0.737]	1.299	0.177	3.92285
P07724	Albumin OS=Mus musculus OX=10090 GN=Alb PE=1 SV=3 - [ALBU_MOUSE]	17	6	13	8	22	97	163	172	223	16.5652	5.40114	13.2408	7.6799	20.6589	108.375	186.11	190.047	203.968	12.7092	172.125	13.5433	7.25461e-05	[227.446,91.385]	159.416	21.774	3.91345
Q64522	Histone H2A type 2-B OS=Mus musculus OX=10090 GN=H2ac21 PE=1 SV=3 - [H2A2B_MOUSE]	9	13	9	9	11	19	18	15	20	8.77437	11.692	9.16983	8.63869	10.3342	21.237	20.5621	16.5839	18.3014	9.72181	19.1711	1.97197	7.34223e-05	[12.625,6.273]	9.449	1.212	4.16725
P97427	Dihydropyrimidinase-related protein 1 OS=Mus musculus OX=10090 GN=Crmp1 PE=1 SV=1 - [DPYL1_MOUSE]	77	79	81	77	79	52	45	51	57	74.996	71.0057	82.447	73.8363	74.1601	58.103	51.3882	56.3589	52.1421	75.289	54.4981	0.723851	9.02408e-05	[-14.859,-26.723]	-20.791	2.509	4.42936
Q9D6J6	NADH dehydrogenase [ubiquinone] flavoprotein 2, mitochondrial OS=Mus musculus OX=10090 GN=Ndufv2 PE=1 SV=2 - [NDUV2_MOUSE]	9	9	11	8	11	3	3	3	3	8.77437	8.09722	11.2053	7.6799	10.3342	3.36262	3.43654	3.32563	2.75298	9.21819	3.21944	0.349249	0.000111217	[-4.156,-7.842]	-5.999	0.689	4.65399
P62631	Elongation factor 1-alpha 2 OS=Mus musculus OX=10090 GN=Eef1a2 PE=1 SV=1 - [EF1A2_MOUSE]	54	55	48	46	44	23	24	25	34	52.5975	49.4371	48.8617	44.1139	41.3085	25.7056	27.4124	27.6325	31.106	47.2637	27.9641	0.591662	0.000111687	[-13.672,-24.927]	-19.3	2.31	4.46592
Q91YT0	NADH dehydrogenase [ubiquinone] flavoprotein 1, mitochondrial OS=Mus musculus OX=10090 GN=Ndufv1 PE=1 SV=1 - [NDUV1_MOUSE]	20	21	18	20	19	12	9	7	9	19.4867	18.8815	18.3295	19.1854	17.8431	13.417	10.2868	7.74507	8.24066	18.7452	9.92237	0.529328	0.000140053	[-4.835,-12.81]	-8.823	1.322	3.56739
P48771	Cytochrome c oxidase subunit 7A2, mitochondrial OS=Mus musculus OX=10090 GN=Cox7a2 PE=1 SV=2 - [CX7A2_MOUSE]	3	5	4	2	4					2.93128	4.50245	4.08113	1.92717	3.76385	0.0111715	0.0114171	0.0110486	0.00914613	3.44118	0.0106958	0.00310819	0.000302021	[-2.159,-4.702]	-3.43	0.458	4.00308
P46460	Vesicle-fusing ATPase OS=Mus musculus OX=10090 GN=Nsf PE=1 SV=2 - [NSF_MOUSE]	58	59	63	67	76	27	31	35	43	56.4929	53.0318	64.1277	64.2484	71.3442	30.1742	35.4043	38.6811	39.3375	61.849	35.8993	0.580434	0.000386771	[-16.734,-35.166]	-25.95	3.842	3.61032
P43274	Histone H1.4 OS=Mus musculus OX=10090 GN=H1-4 PE=1 SV=2 - [H14_MOUSE]	1	3		3	2	6	5	7	10	0.983586	2.70506	0.0101774	2.88595	1.88662	6.71408	5.71995	7.74507	9.15528	1.69428	7.33359	4.32844	0.000387817	[7.885,3.394]	5.639	0.911	3.30864
P51881	ADP/ATP translocase 2 OS=Mus musculus OX=10090 GN=Slc25a5 PE=1 SV=3 - [ADT2_MOUSE]	56	77	78	77	89	32	30	35	35	54.5452	69.2083	79.3938	73.8363	83.5462	35.76	34.2626	38.6811	32.0206	72.106	35.1811	0.487908	0.000387887	[-23.182,-50.668]	-36.925	5.21	3.78834
P19783	Cytochrome c oxidase subunit 4 isoform 1, mitochondrial OS=Mus musculus OX=10090 GN=Cox4i1 PE=1 SV=2 - [COX41_MOUSE]	16	20	21	18	18	11	8	9	11	15.5913	17.9828	21.3827	17.2678	16.9045	12.2998	9.14507	9.95479	10.0699	17.8258	10.3674	0.581594	0.000561336	[-4.638,-10.279]	-7.458	1.183	3.3698
P15864	Histone H1.2 OS=Mus musculus OX=10090 GN=H1-2 PE=1 SV=2 - [H12_MOUSE]				2		3	3	5	6	0.00973848	0.00898692	0.0101774	1.92717	0.00938616	3.36262	3.43654	5.53535	5.49682	0.393091	4.45783	11.3405	0.000609576	[5.896,2.233]	4.065	0.722	3.00947
P26040	Ezrin OS=Mus musculus OX=10090 GN=Ezr PE=1 SV=3 - [EZRI_MOUSE]	5	5	3	2	6	9	8	7	11	4.87898	4.50245	3.06339	1.92717	5.64108	10.0655	9.14507	7.74507	10.0699	4.00261	9.25639	2.31259	0.000624456	[7.297,3.211]	5.254	0.864	3.25044
P68510	14-3-3 protein eta OS=Mus musculus OX=10090 GN=Ywhah PE=1 SV=2 - [1433F_MOUSE]	103	115	132	113	125	52	49	72	65	100.316	103.359	134.352	108.353	117.336	58.103	55.955	79.5609	59.459	112.743	63.2695	0.561183	0.000626198	[-30.042,-68.905]	-49.474	8.216	3.21872
P26041	Moesin OS=Mus musculus OX=10090 GN=Msn PE=1 SV=3 - [MOES_MOUSE]	5	5	3	2	6	9	8	7	10	4.87898	4.50245	3.06339	1.92717	5.64108	10.0655	9.14507	7.74507	9.15528	4.00261	9.02774	2.25546	0.000658097	[6.979,3.071]	5.025	0.821	3.27159
P20357	Microtubule-associated protein 2 OS=Mus musculus OX=10090 GN=Map2 PE=1 SV=2 - [MTAP2_MOUSE]	76	85	63	73	75	46	36	30	57	74.0222	76.3978	64.1277	70.0012	70.4056	51.4001	41.1128	33.1568	52.1421	70.9909	44.453	0.626178	0.000708704	[-13.025,-40.051]	-26.538	4.985	2.84557
Q921I1	Serotransferrin OS=Mus musculus OX=10090 GN=Tf PE=1 SV=1 - [TRFE_MOUSE]	4	1	1	3	3	11	26	29	35	3.90513	0.907679	1.02792	2.88595	2.82524	12.2998	29.6958	32.052	32.0206	2.31038	26.517	11.4773	0.000730441	[39.256,9.157]	24.207	4.806	2.6923
P20152	Vimentin OS=Mus musculus OX=10090 GN=Vim PE=1 SV=3 - [VIME_MOUSE]	18	12	18	17	22	28	49	53	62	17.539	10.7933	18.3295	16.309	20.6589	31.2914	55.955	58.5686	56.7151	16.7259	50.6325	3.02719	0.000759303	[53.836,13.977]	33.907	6.676	2.71481
Q91VR2	ATP synthase subunit gamma, mitochondrial OS=Mus musculus OX=10090 GN=Atp5f1c PE=1 SV=1 - [ATPG_MOUSE]	23	31	25	29	25	16	13	17	19	22.4082	27.8684	25.4537	27.8145	23.4748	17.8856	14.8536	18.7937	17.3868	25.4039	17.2299	0.678238	0.000815034	[-4.869,-11.479]	-8.174	1.393	3.13653
Q9D855	Cytochrome b-c1 complex subunit 7 OS=Mus musculus OX=10090 GN=Uqcrb PE=1 SV=3 - [QCR7_MOUSE]	4	5	4	3	4		2			3.90513	4.50245	4.08113	2.88595	3.76385	0.0111715	2.29483	0.0110486	0.00914613	3.8277	0.581549	0.151932	0.000864027	[-1.543,-4.949]	-3.246	0.63	2.75406
Q9DC69	NADH dehydrogenase [ubiquinone] 1 alpha subcomplex subunit 9, mitochondrial OS=Mus musculus OX=10090 GN=Ndufa9 PE=1 SV=2 - [NDUA9_MOUSE]	11	14	11	16	10	3	4	6	5	10.7221	12.5907	11.2053	15.3502	9.39555	3.36262	4.57824	6.64021	4.58221	11.8528	4.79082	0.404194	0.000949934	[-4.144,-9.98]	-7.062	1.22	3.0941
P00920	Carbonic anhydrase 2 OS=Mus musculus OX=10090 GN=Ca2 PE=1 SV=4 - [CAH2_MOUSE]	22	16	15	16	16	25	29	31	49	21.4344	14.3881	15.2763	15.3502	15.0272	27.9399	33.1209	34.2617	44.8252	16.2952	35.0369	2.15013	0.000957238	[29.424,8.06]	18.742	3.771	2.6566
Q60930	Voltage-dependent anion-selective channel protein 2 OS=Mus musculus OX=10090 GN=Vdac2 PE=1 SV=2 - [VDAC2_MOUSE]	24	32	31	23	31	14	10	15	17	23.3821	28.7671	31.5601	22.0617	29.1065	15.6513	11.4285	16.5839	15.5576	26.9755	14.8053	0.548843	0.00110977	[-7.006,-17.335]	-12.17	2.148	3.02846
P14824	Annexin A6 OS=Mus musculus OX=10090 GN=Anxa6 PE=1 SV=3 - [ANXA6_MOUSE]				3		9	5	5	12	0.00973848	0.00898692	0.0101774	2.88595	0.00938616	10.0655	5.71995	5.53535	10.9845	0.584849	8.07633	13.8093	0.00111955	[11.773,3.21]	7.491	1.538	2.60345
Q8BH59	Calcium-binding mitochondrial carrier protein Aralar1 OS=Mus musculus OX=10090 GN=Slc25a12 PE=1 SV=1 - [CMC1_MOUSE]	41	64	62	55	55	28	28	23	30	39.9375	57.5253	63.11	52.743	51.6333	31.2914	31.9792	25.4228	27.4475	52.9898	29.0352	0.54794	0.0011939	[-13.438,-34.471]	-23.955	4.148	3.08691
Q91ZI0	Cadherin EGF LAG seven-pass G-type receptor 3 OS=Mus musculus OX=10090 GN=Celsr3 PE=2 SV=2 - [CELR3_MOUSE]						1	1	2	1	0.00973848	0.00898692	0.0101774	0.00958789	0.00938616	1.12832	1.15312	2.22077	0.923759	0.00957537	1.35649	141.665	0.00119879	[2.278,0.416]	1.347	0.293	2.45734
P35762	CD81 antigen OS=Mus musculus OX=10090 GN=Cd81 PE=1 SV=2 - [CD81_MOUSE]	3	3	2	4	4	1		1		2.93128	2.70506	2.04566	3.84474	3.76385	1.12832	0.0114171	1.11591	0.00914613	3.05812	0.566198	0.185146	0.00120018	[-1.388,-3.596]	-2.492	0.466	2.85843
P17426	AP-2 complex subunit alpha-1 OS=Mus musculus OX=10090 GN=Ap2a1 PE=1 SV=1 - [AP2A1_MOUSE]	30	34	29	33	38	22	18	19	27	29.2252	30.5645	29.5246	31.6496	35.6768	24.5885	20.5621	21.0034	24.7037	31.3281	22.7144	0.725048	0.00122124	[-4.781,-12.446]	-8.614	1.617	2.84748
Q62418	Drebrin-like protein OS=Mus musculus OX=10090 GN=Dbnl PE=1 SV=2 - [DBNL_MOUSE]	4	4	5	5	5	2	2	1	3	3.90513	3.60376	5.09887	4.80353	4.70247	2.24547	2.29483	1.11591	2.75298	4.42275	2.1023	0.475337	0.00122476	[-1.231,-3.41]	-2.32	0.45	2.75576
P15532	Nucleoside diphosphate kinase A OS=Mus musculus OX=10090 GN=Nme1 PE=1 SV=1 - [NDKA_MOUSE]	20	25	24	13	16	29	27	29	38	19.4867	22.4763	24.4359	12.4738	15.0272	32.4085	30.8375	32.052	34.7644	18.78	32.5156	1.7314	0.00123873	[19.848,7.623]	13.736	2.382	3.08237
Q7TQF7	Amphiphysin OS=Mus musculus OX=10090 GN=Amph PE=1 SV=1 - [AMPH_MOUSE]	27	21	21	21	23	12	11	12	17	26.3036	18.8815	21.3827	20.1442	21.5976	13.417	12.5702	13.2694	15.5576	21.6619	13.7035	0.632609	0.00127459	[-4.476,-11.441]	-7.958	1.414	3.0083
Q8BVI4	Dihydropteridine reductase OS=Mus musculus OX=10090 GN=Qdpr PE=1 SV=2 - [DHPR_MOUSE]	19	19	16	14	14	6	7	6	12	18.5129	17.0841	16.294	13.4326	13.15	6.71408	8.00336	6.64021	10.9845	15.6947	8.08554	0.515175	0.0013515	[-4.154,-11.064]	-7.609	1.457	2.79148
P10126	Elongation factor 1-alpha 1 OS=Mus musculus OX=10090 GN=Eef1a1 PE=1 SV=3 - [EF1A1_MOUSE]	70	59	56	48	56	27	29	31	40	68.1791	53.0318	57.0036	46.0315	52.5719	30.1742	33.1209	34.2617	36.5937	55.3636	33.5376	0.605771	0.00145158	[-11.834,-31.818]	-21.826	3.891	2.99833
P06745	Glucose-6-phosphate isomerase OS=Mus musculus OX=10090 GN=Gpi PE=1 SV=4 - [G6PI_MOUSE]	67	65	53	58	71	39	38	43	49	65.2576	58.424	53.9503	55.6193	66.6512	43.5801	43.3963	47.52	44.8252	59.9805	44.8304	0.747416	0.00150994	[-8.176,-22.124]	-15.15	2.723	2.97393
P84091	AP-2 complex subunit mu OS=Mus musculus OX=10090 GN=Ap2m1 PE=1 SV=1 - [AP2M1_MOUSE]	15	24	21	19	24	10	10	11	10	14.6175	21.5776	21.3827	18.2266	22.5362	11.1827	11.4285	12.1645	9.15528	19.6681	10.9827	0.558403	0.00160653	[-4.691,-12.68]	-8.685	1.592	2.91604
Q8R0A7	Uncharacterized protein KIAA0513 OS=Mus musculus OX=10090 GN=Kiaa0513 PE=1 SV=1 - [K0513_MOUSE]	3	3	3	5	3	1		1	1	2.93128	2.70506	3.06339	4.80353	2.82524	1.12832	0.0114171	1.11591	0.923759	3.2657	0.794852	0.243394	0.00165005	[-1.346,-3.596]	-2.471	0.471	2.80426
Q8CAQ8	MICOS complex subunit Mic60 OS=Mus musculus OX=10090 GN=Immt PE=1 SV=1 - [MIC60_MOUSE]	7	9	12	13	8	1	2	2	4	6.82667	8.09722	12.223	12.4738	7.51832	1.12832	2.29483	2.22077	3.6676	9.42782	2.32788	0.246916	0.00173243	[-3.784,-10.416]	-7.1	1.317	2.88163
P08226	Apolipoprotein E OS=Mus musculus OX=10090 GN=Apoe PE=1 SV=2 - [APOE_MOUSE]	2	1				2	3	4	4	1.95743	0.907679	0.0101774	0.00958789	0.00938616	2.24547	3.43654	4.43049	3.6676	0.578853	3.44502	5.95147	0.00186341	[4.3,1.432]	2.866	0.595	2.57469
Q9JJK2	LanC-like protein 2 OS=Mus musculus OX=10090 GN=Lancl2 PE=1 SV=1 - [LANC2_MOUSE]	4	5	5	5	5	2		2	3	3.90513	4.50245	5.09887	4.80353	4.70247	2.24547	0.0114171	2.22077	2.75298	4.60249	1.80766	0.392757	0.00196827	[-0.938,-4.651]	-2.795	0.643	2.32347
P51863	V-type proton ATPase subunit d 1 OS=Mus musculus OX=10090 GN=Atp6v0d1 PE=1 SV=2 - [VA0D1_MOUSE]	28	22	31	29	35	7	5	17	11	27.2775	19.7802	31.5601	27.8145	32.861	7.83123	5.71995	18.7937	10.0699	27.8586	10.6037	0.380625	0.00202661	[-8.332,-26.178]	-17.255	3.668	2.5145
P48962	ADP/ATP translocase 1 OS=Mus musculus OX=10090 GN=Slc25a4 PE=1 SV=4 - [ADT1_MOUSE]	65	94	108	112	121	39	31	42	51	63.3099	84.486	109.926	107.394	113.582	43.5801	35.4043	46.4152	46.6544	95.7396	43.0135	0.449276	0.0020839	[-26.502,-78.95]	-52.726	9.93	2.83819
Q9DAI4	Zinc finger and BTB domain-containing protein 43 OS=Mus musculus OX=10090 GN=Zbtb43 PE=2 SV=2 - [ZBT43_MOUSE]					1	4	2	7	6	0.00973848	0.00898692	0.0101774	0.00958789	0.948003	4.47978	2.29483	7.74507	5.49682	0.197299	5.00412	25.3632	0.00213629	[8.352,1.261]	4.807	1.147	2.24015
Q91ZJ5	UTP--glucose-1-phosphate uridylyltransferase OS=Mus musculus OX=10090 GN=Ugp2 PE=1 SV=3 - [UGPA_MOUSE]	6	5	6	4	2				1	5.85283	4.50245	6.11661	3.84474	1.88662	0.0111715	0.0114171	0.0110486	0.923759	4.44065	0.239349	0.0538996	0.0021504	[-2.11,-6.293]	-4.201	0.798	2.81395
P63001	Ras-related C3 botulinum toxin substrate 1 OS=Mus musculus OX=10090 GN=Rac1 PE=1 SV=1 - [RAC1_MOUSE]	14	16	19	20	18	9	9	7	12	13.6436	14.3881	19.3472	19.1854	16.9045	10.0655	10.2868	7.74507	10.9845	16.6937	9.77047	0.585277	0.00222467	[-3.596,-10.251]	-6.923	1.375	2.69127
Q9DC70	NADH dehydrogenase [ubiquinone] iron-sulfur protein 7, mitochondrial OS=Mus musculus OX=10090 GN=Ndufs7 PE=1 SV=1 - [NDUS7_MOUSE]	3	3	3	4	2	1	1	1		2.93128	2.70506	3.06339	3.84474	1.88662	1.12832	1.15312	1.11591	0.00914613	2.88622	0.851625	0.295066	0.00224246	[-1.036,-3.033]	-2.035	0.422	2.57761
Q9D2U9	Histone H2B type 3-A OS=Mus musculus OX=10090 GN=Hist3h2ba PE=1 SV=3 - [H2B3A_MOUSE]	15	23	13	17	26	31	25	34	31	14.6175	20.6789	13.2408	16.309	24.4134	34.6428	28.5541	37.5763	28.3621	17.8519	32.2838	1.80842	0.00226461	[21.811,7.053]	14.432	3.082	2.50299
Q3V132	ADP/ATP translocase 4 OS=Mus musculus OX=10090 GN=Slc25a31 PE=1 SV=1 - [ADT4_MOUSE]	19	22	23	20	29	11	11	13	13	18.5129	19.7802	23.4182	19.1854	27.2293	12.2998	12.5702	14.3742	11.8991	21.6252	12.7858	0.591248	0.00246262	[-4.362,-13.317]	-8.839	1.727	2.73575
P68181	cAMP-dependent protein kinase catalytic subunit beta OS=Mus musculus OX=10090 GN=Prkacb PE=1 SV=2 - [KAPCB_MOUSE]	8	4	5	4	4		1		1	7.80052	3.60376	5.09887	3.84474	3.76385	0.0111715	1.15312	0.0110486	0.923759	4.82235	0.524776	0.108822	0.00248986	[-2.135,-6.46]	-4.298	0.846	2.71558
P80318	T-complex protein 1 subunit gamma OS=Mus musculus OX=10090 GN=Cct3 PE=1 SV=1 - [TCPG_MOUSE]	11	13	11	11	15	4	3	5	10	10.7221	11.692	11.2053	10.5563	14.0886	4.47978	3.43654	5.53535	9.15528	11.6529	5.65173	0.485009	0.00256088	[-2.298,-9.704]	-6.001	1.399	2.29283
P11352	Glutathione peroxidase 1 OS=Mus musculus OX=10090 GN=Gpx1 PE=1 SV=2 - [GPX1_MOUSE]	1					2	3	1	3	0.983586	0.00898692	0.0101774	0.00958789	0.00938616	2.24547	3.43654	1.11591	2.75298	0.204345	2.38773	11.6848	0.00273321	[3.652,0.715]	2.183	0.527	2.21416
P63044	Vesicle-associated membrane protein 2 OS=Mus musculus OX=10090 GN=Vamp2 PE=1 SV=2 - [VAMP2_MOUSE]	17	20	21	26	22	10	11	13	12	16.5652	17.9828	21.3827	24.9381	20.6589	11.1827	12.5702	14.3742	10.9845	20.3055	12.2779	0.604657	0.00279528	[-3.991,-12.064]	-8.028	1.649	2.60227
Q68FD5	Clathrin heavy chain 1 OS=Mus musculus OX=10090 GN=Cltc PE=1 SV=3 - [CLH1_MOUSE]	228	263	276	232	286	163	147	178	178	222.047	236.365	280.906	222.449	268.454	182.107	167.842	196.676	162.81	246.044	177.359	0.720842	0.00283546	[-34.198,-103.172]	-68.685	14.33	2.56202
Q9QY76	Vesicle-associated membrane protein-associated protein B OS=Mus musculus OX=10090 GN=Vapb PE=1 SV=3 - [VAPB_MOUSE]	3	3	5	3	5	1	1	1		2.93128	2.70506	5.09887	2.88595	4.70247	1.12832	1.15312	1.11591	0.00914613	3.66473	0.851625	0.232384	0.00288233	[-1.392,-4.234]	-2.813	0.582	2.58353
P80315	T-complex protein 1 subunit delta OS=Mus musculus OX=10090 GN=Cct4 PE=1 SV=3 - [TCPD_MOUSE]	16	15	11	17	16	10	5	6	5	15.5913	13.4894	11.2053	16.309	15.0272	11.1827	5.71995	6.64021	4.58221	14.3244	7.03126	0.490858	0.00293083	[-2.959,-11.627]	-7.293	1.707	2.2837
Q9CR62	Mitochondrial 2-oxoglutarate/malate carrier protein OS=Mus musculus OX=10090 GN=Slc25a11 PE=1 SV=3 - [M2OM_MOUSE]	10	11	11	13	14	4	4	8	3	9.74822	9.8946	11.2053	12.4738	13.15	4.47978	4.57824	8.84993	2.75298	11.2944	5.16523	0.457327	0.00294277	[-2.266,-9.993]	-6.129	1.464	2.23777
P10852	4F2 cell-surface antigen heavy chain OS=Mus musculus OX=10090 GN=Slc3a2 PE=1 SV=1 - [4F2_MOUSE]	13	11	12	11	13	8	6	8	7	12.6698	9.8946	12.223	10.5563	12.2114	8.94838	6.86166	8.84993	6.41144	11.511	7.76785	0.674819	0.00303266	[-1.676,-5.81]	-3.743	0.854	2.34276
Q9QXX4	Calcium-binding mitochondrial carrier protein Aralar2 OS=Mus musculus OX=10090 GN=Slc25a13 PE=1 SV=1 - [CMC2_MOUSE]	7	13	13	11	13	4	4	2	7	6.82667	11.692	13.2408	10.5563	12.2114	4.47978	4.57824	2.22077	6.41144	10.9054	4.42256	0.405537	0.00305758	[-3.162,-9.804]	-6.483	1.401	2.47345
Q9QZQ8	Core histone macro-H2A.1 OS=Mus musculus OX=10090 GN=Macroh2a1 PE=1 SV=3 - [H2AY_MOUSE]	2	2	1	1	3	5	4	3	4	1.95743	1.80637	1.02792	0.968377	2.82524	5.59693	4.57824	3.32563	3.6676	1.71707	4.2921	2.49967	0.00333337	[4.11,1.04]	2.575	0.613	2.24534
P68254	14-3-3 protein theta OS=Mus musculus OX=10090 GN=Ywhaq PE=1 SV=1 - [1433T_MOUSE]	110	144	154	124	155	72	71	87	92	107.133	129.421	156.742	118.899	145.495	80.446	81.0726	96.1338	84.1535	131.538	85.4515	0.649634	0.00337448	[-21.68,-70.493]	-46.087	9.635	2.55678
Q76MZ3	Serine/threonine-protein phosphatase 2A 65 kDa regulatory subunit A alpha isoform OS=Mus musculus OX=10090 GN=Ppp2r1a PE=1 SV=3 - [2AAA_MOUSE]	30	24	30	32	35	16	15	15	24	29.2252	21.5776	30.5424	30.6908	32.861	17.8856	17.137	16.5839	21.9599	28.9794	18.3916	0.634644	0.00344839	[-5.073,-16.102]	-10.588	2.291	2.47033
P17710	Hexokinase-1 OS=Mus musculus OX=10090 GN=Hk1 PE=1 SV=3 - [HXK1_MOUSE]	56	54	66	65	70	38	37	40	41	54.5452	48.5384	67.181	62.3309	65.7125	42.4629	42.2546	44.2054	37.5083	59.6616	41.6078	0.697397	0.00358982	[-8.374,-27.734]	-18.054	3.817	2.52823
Q01768	Nucleoside diphosphate kinase B OS=Mus musculus OX=10090 GN=Nme2 PE=1 SV=1 - [NDKB_MOUSE]	21	23	24	16	14	25	25	28	31	20.4605	20.6789	24.4359	15.3502	13.15	27.9399	28.5541	30.9471	28.3621	18.8151	28.9508	1.5387	0.00367156	[15.666,4.605]	10.136	2.134	2.53886
Q8C8R3	Ankyrin-2 OS=Mus musculus OX=10090 GN=Ank2 PE=1 SV=2 - [ANK2_MOUSE]	36	38	44	47	43	20	20	24	35	35.0683	34.1593	44.7907	45.0727	40.3699	22.3542	22.8455	26.5277	32.0206	39.8922	25.937	0.650178	0.00374774	[-6.334,-21.576]	-13.955	3.215	2.32014
P10853	Histone H2B type 1-F/J/L OS=Mus musculus OX=10090 GN=H2bc7 PE=1 SV=2 - [H2B1F_MOUSE]	15	26	13	18	30	33	29	36	33	14.6175	23.375	13.2408	17.2678	28.1679	36.8772	33.1209	39.786	30.1914	19.3338	34.9939	1.80999	0.00378802	[23.995,7.325]	15.66	3.511	2.38411
P43006	Excitatory amino acid transporter 2 OS=Mus musculus OX=10090 GN=Slc1a2 PE=1 SV=1 - [EAA2_MOUSE]	82	90	93	92	88	69	52	55	62	79.8653	80.8913	94.6599	88.2182	82.6076	77.0946	59.3802	60.7783	56.7151	85.2485	63.4921	0.744788	0.00379106	[-7.98,-35.533]	-21.756	5.375	2.16355
P15331	Peripherin OS=Mus musculus OX=10090 GN=Prph PE=1 SV=2 - [PERI_MOUSE]				1		1	3	4	3	0.00973848	0.00898692	0.0101774	0.968377	0.00938616	1.12832	3.43654	4.43049	2.75298	0.201333	2.93708	14.5882	0.00391009	[4.865,0.606]	2.736	0.72	2.03119
O08810	116 kDa U5 small nuclear ribonucleoprotein component OS=Mus musculus OX=10090 GN=Eftud2 PE=1 SV=1 - [U5S1_MOUSE]	1				1	2	2	1	3	0.983586	0.00898692	0.0101774	0.00958789	0.948003	2.24547	2.29483	1.11591	2.75298	0.392068	2.1023	5.36207	0.00392407	[2.761,0.66]	1.71	0.42	2.17627
Q9R1T4	Septin-6 OS=Mus musculus OX=10090 GN=Septin6 PE=1 SV=4 - [SEPT6_MOUSE]	31	26	23	17	23	12	8	12	12	30.199	23.375	23.4182	16.309	21.5976	13.417	9.14507	13.2694	10.9845	22.9797	11.704	0.509317	0.00396144	[-5.166,-17.385]	-11.276	2.446	2.46414
P62806	Histone H4 OS=Mus musculus OX=10090 GN=H4c1 PE=1 SV=2 - [H4_MOUSE]	15	29	27	24	32	42	41	46	35	14.6175	26.0711	27.4891	23.0205	30.0451	46.9315	46.8214	50.8346	32.0206	24.2487	44.152	1.8208	0.00400652	[32.363,7.444]	19.903	4.93	2.15793
P14206	40S ribosomal protein SA OS=Mus musculus OX=10090 GN=Rpsa PE=1 SV=4 - [RSSA_MOUSE]	4	5	5	3	2	6	9	9	7	3.90513	4.50245	5.09887	2.88595	1.88662	6.71408	10.2868	9.95479	6.41144	3.6558	8.34177	2.28179	0.00402523	[7.758,1.614]	4.686	1.18	2.12269
P24369	Peptidyl-prolyl cis-trans isomerase B OS=Mus musculus OX=10090 GN=Ppib PE=1 SV=2 - [PPIB_MOUSE]	4	5	4	5	5	5	6	5	6	3.90513	4.50245	4.08113	4.80353	4.70247	5.59693	6.86166	5.53535	5.49682	4.39894	5.87269	1.33502	0.00406466	[2.457,0.49]	1.474	0.374	2.10665
P62259	14-3-3 protein epsilon OS=Mus musculus OX=10090 GN=Ywhae PE=1 SV=1 - [1433E_MOUSE]	146	193	182	167	203	108	106	126	115	142.192	173.457	185.239	160.127	190.549	120.663	121.032	139.223	105.19	170.313	121.527	0.713554	0.00413143	[-22.282,-75.288]	-48.785	11.192	2.32994
O55131	Septin-7 OS=Mus musculus OX=10090 GN=Septin7 PE=1 SV=1 - [SEPT7_MOUSE]	29	37	39	37	40	23	22	22	29	28.2513	33.2606	39.702	35.4848	37.554	25.7056	25.129	24.318	26.5329	34.8505	25.4214	0.72944	0.00424539	[-4.033,-14.825]	-9.429	2.021	2.49382
Q99P72	Reticulon-4 OS=Mus musculus OX=10090 GN=Rtn4 PE=1 SV=2 - [RTN4_MOUSE]	15	15	15	24	22	5	8	7	11	14.6175	13.4894	15.2763	23.0205	20.6589	5.59693	9.14507	7.74507	10.0699	17.4125	8.13924	0.467436	0.00480379	[-4.097,-14.45]	-9.273	2.106	2.35357
Q61644	Protein kinase C and casein kinase substrate in neurons protein 1 OS=Mus musculus OX=10090 GN=Pacsin1 PE=1 SV=1 - [PACN1_MOUSE]	36	40	30	37	36	28	20	22	22	35.0683	35.9567	30.5424	35.4848	33.7996	31.2914	22.8455	24.318	20.1306	34.1703	24.6464	0.72128	0.00500256	[-2.392,-16.656]	-9.524	2.571	1.98008
Q8K4P0	pre-mRNA 3' end processing protein WDR33 OS=Mus musculus OX=10090 GN=Wdr33 PE=1 SV=1 - [WDR33_MOUSE]	1	2	3	4	2					0.983586	1.80637	3.06339	3.84474	1.88662	0.0111715	0.0114171	0.0110486	0.00914613	2.31694	0.0106958	0.00461635	0.00504791	[-0.902,-3.71]	-2.306	0.506	2.43599
P23492	Purine nucleoside phosphorylase OS=Mus musculus OX=10090 GN=Pnp PE=1 SV=2 - [PNPH_MOUSE]						1	2	2	5	0.00973848	0.00898692	0.0101774	0.00958789	0.00938616	1.12832	2.29483	2.22077	4.58221	0.00957537	2.55653	266.991	0.00522682	[4.857,0.237]	2.547	0.726	1.87525
P61982	14-3-3 protein gamma OS=Mus musculus OX=10090 GN=Ywhag PE=1 SV=2 - [1433G_MOUSE]	128	153	156	156	174	98	85	108	81	124.662	137.509	158.777	149.581	163.329	109.492	97.0565	119.336	74.0928	146.772	99.9943	0.681292	0.00529776	[-17.004,-76.551]	-46.777	12.056	2.07393
P31725	Protein S100-A9 OS=Mus musculus OX=10090 GN=S100a9 PE=1 SV=3 - [S10A9_MOUSE]						1	5	5	9	0.00973848	0.00898692	0.0101774	0.00958789	0.00938616	1.12832	5.71995	5.53535	8.24066	0.00957537	5.15607	538.472	0.00542266	[9.849,0.444]	5.146	1.478	1.86106
P39053	Dynamin-1 OS=Mus musculus OX=10090 GN=Dnm1 PE=1 SV=2 - [DYN1_MOUSE]	102	98	101	95	111	78	60	72	79	99.3422	88.0808	102.802	91.0945	104.196	87.1489	68.5138	79.5609	72.2636	97.103	76.8718	0.791652	0.00557227	[-7.486,-32.976]	-20.231	5.221	2.07124
Q9CPQ1	Cytochrome c oxidase subunit 6C OS=Mus musculus OX=10090 GN=Cox6c PE=1 SV=3 - [COX6C_MOUSE]	5	5	4	5	4	2	3	1		4.87898	4.50245	4.08113	4.80353	3.76385	2.24547	3.43654	1.11591	0.00914613	4.40599	1.70177	0.386239	0.00578691	[-0.451,-4.958]	-2.704	0.767	1.88442
Q8BLF1	Neutral cholesterol ester hydrolase 1 OS=Mus musculus OX=10090 GN=Nceh1 PE=1 SV=1 - [NCEH1_MOUSE]	2	2	1	3	2	1				1.95743	1.80637	1.02792	2.88595	1.88662	1.12832	0.0114171	0.0110486	0.00914613	1.91286	0.289984	0.151597	0.00583075	[-0.66,-2.586]	-1.623	0.407	2.13152
P17809	Solute carrier family 2, facilitated glucose transporter member 1 OS=Mus musculus OX=10090 GN=Slc2a1 PE=1 SV=4 - [GTR1_MOUSE]	2	1	2	2	3			1		1.95743	0.907679	2.04566	1.92717	2.82524	0.0111715	0.0114171	1.11591	0.00914613	1.93263	0.286911	0.148456	0.00593676	[-0.672,-2.619]	-1.646	0.412	2.1355
Q9Z1G4	V-type proton ATPase 116 kDa subunit a1 OS=Mus musculus OX=10090 GN=Atp6v0a1 PE=1 SV=3 - [VPP1_MOUSE]	19	27	32	32	29	6	12	12	20	18.5129	24.2737	32.5778	30.6908	27.2293	6.71408	13.7119	13.2694	18.3014	26.6569	12.9992	0.487648	0.00598377	[-5.495,-21.82]	-13.658	3.445	2.11916
Q91W90	Thioredoxin domain-containing protein 5 OS=Mus musculus OX=10090 GN=Txndc5 PE=1 SV=2 - [TXND5_MOUSE]		4	1	2	3	3	6	6	8	0.00973848	3.60376	1.02792	1.92717	2.82524	3.36262	6.86166	6.64021	7.32605	1.87876	6.04763	3.21895	0.0060448	[6.919,1.419]	4.169	1.107	2.01303
P49615	Cyclin-dependent-like kinase 5 OS=Mus musculus OX=10090 GN=Cdk5 PE=1 SV=1 - [CDK5_MOUSE]	4	4	4	4	3		2	2	2	3.90513	3.60376	4.08113	3.84474	2.82524	0.0111715	2.29483	2.22077	1.83837	3.652	1.59129	0.43573	0.00616534	[-0.454,-3.668]	-2.061	0.58	1.8994
Q6NXK7	Inactive dipeptidyl peptidase 10 OS=Mus musculus OX=10090 GN=Dpp10 PE=1 SV=1 - [DPP10_MOUSE]	1	2	2	3	2	1				0.983586	1.80637	2.04566	2.88595	1.88662	1.12832	0.0114171	0.0110486	0.00914613	1.92164	0.289984	0.150904	0.00619657	[-0.656,-2.608]	-1.632	0.412	2.11733
P03995	Glial fibrillary acidic protein OS=Mus musculus OX=10090 GN=Gfap PE=1 SV=4 - [GFAP_MOUSE]	58	30	36	44	44	51	92	87	81	56.4929	26.9698	36.6488	42.1963	41.3085	56.9859	105.048	96.1338	74.0928	40.7233	83.0652	2.03975	0.00621041	[74.791,9.893]	42.342	11.863	1.90784
Q9Z2Q6	Septin-5 OS=Mus musculus OX=10090 GN=Septin5 PE=1 SV=2 - [SEPT5_MOUSE]	44	36	43	37	48	30	20	20	27	42.8591	32.3619	43.773	35.4848	45.063	33.5257	22.8455	22.1082	24.7037	39.9083	25.7958	0.646376	0.00636483	[-5.434,-22.791]	-14.113	3.643	2.07074
Q9CQR4	Acyl-coenzyme A thioesterase 13 OS=Mus musculus OX=10090 GN=Acot13 PE=1 SV=1 - [ACO13_MOUSE]	8	8	4	3	4	9	9	8	10	7.80052	7.19852	4.08113	2.88595	3.76385	10.0655	10.2868	8.84993	9.15528	5.146	9.58938	1.86346	0.00639867	[7.136,1.751]	4.443	1.045	2.27262
Q8VEM8	Phosphate carrier protein, mitochondrial OS=Mus musculus OX=10090 GN=Slc25a3 PE=1 SV=1 - [MPCP_MOUSE]	13	22	19	18	17	11	9	8	13	12.6698	19.7802	19.3472	17.2678	15.9659	12.2998	10.2868	8.84993	11.8991	17.0062	10.8339	0.637058	0.00655777	[-2.528,-9.817]	-6.172	1.511	2.18337
P97823	Acyl-protein thioesterase 1 OS=Mus musculus OX=10090 GN=Lypla1 PE=1 SV=1 - [LYPA1_MOUSE]	2	2	2	1	1	2	3	3	3	1.95743	1.80637	2.04566	0.968377	0.948003	2.24547	3.43654	3.32563	2.75298	1.54517	2.94016	1.90281	0.00666923	[2.277,0.513]	1.395	0.367	2.03177
Q8K1M6	Dynamin-1-like protein OS=Mus musculus OX=10090 GN=Dnm1l PE=1 SV=2 - [DNM1L_MOUSE]	14	11	17	15	17	4	5	8	11	13.6436	9.8946	17.3117	14.3914	15.9659	4.47978	5.71995	8.84993	10.0699	14.2414	7.27988	0.511176	0.00671195	[-2.641,-11.283]	-6.962	1.815	2.05033
O70172	Phosphatidylinositol 5-phosphate 4-kinase type-2 alpha OS=Mus musculus OX=10090 GN=Pip4k2a PE=1 SV=1 - [PI42A_MOUSE]	7	6	6	9	7	4	3	4	5	6.82667	5.40114	6.11661	8.63869	6.5797	4.47978	3.43654	4.43049	4.58221	6.71256	4.23225	0.630497	0.00682714	[-0.992,-3.969]	-2.48	0.602	2.20202
P08551	Neurofilament light polypeptide OS=Mus musculus OX=10090 GN=Nefl PE=1 SV=5 - [NFL_MOUSE]	169	140	132	146	160	104	104	81	94	164.59	125.826	134.352	139.993	150.188	116.195	118.749	89.5047	85.9828	142.99	102.608	0.717589	0.00703186	[-13.718,-67.046]	-40.382	10.921	1.97648
P24270	Catalase OS=Mus musculus OX=10090 GN=Cat PE=1 SV=4 - [CATA_MOUSE]	3	4	1	2	1	5	7	12	19	2.93128	3.60376	1.02792	1.92717	0.948003	5.59693	8.00336	13.2694	17.3868	2.08762	11.0641	5.29986	0.00725201	[17.222,0.731]	8.976	2.698	1.77831
P47857	ATP-dependent 6-phosphofructokinase, muscle type OS=Mus musculus OX=10090 GN=Pfkm PE=1 SV=3 - [PFKAM_MOUSE]	44	33	36	32	38	20	19	21	31	42.8591	29.6658	36.6488	30.6908	35.6768	22.3542	21.7038	23.2131	28.3621	35.1083	23.9083	0.680988	0.00726277	[-4.451,-17.949]	-11.2	2.81	2.13048
Q99JF8	PC4 and SFRS1-interacting protein OS=Mus musculus OX=10090 GN=Psip1 PE=1 SV=1 - [PSIP1_MOUSE]				1		2	2	1	1	0.00973848	0.00898692	0.0101774	0.968377	0.00938616	2.24547	2.29483	1.11591	0.923759	0.201333	1.64499	8.1705	0.00726769	[2.525,0.362]	1.444	0.411	1.87798
P62702	40S ribosomal protein S4, X isoform OS=Mus musculus OX=10090 GN=Rps4x PE=1 SV=2 - [RS4X_MOUSE]	2	3	4	4	4	2		1		1.95743	2.70506	4.08113	3.84474	3.76385	2.24547	0.0114171	1.11591	0.00914613	3.27045	0.845486	0.258523	0.00771265	[-0.782,-4.068]	-2.425	0.67	1.93465
P70349	Histidine triad nucleotide-binding protein 1 OS=Mus musculus OX=10090 GN=Hint1 PE=1 SV=3 - [HINT1_MOUSE]	13	11	8	9	9	2	5	5	7	12.6698	9.8946	8.15209	8.63869	8.45693	2.24547	5.71995	5.53535	6.41144	9.56241	4.97805	0.520585	0.00791699	[-1.594,-7.575]	-4.584	1.248	1.96334
P27773	Protein disulfide-isomerase A3 OS=Mus musculus OX=10090 GN=Pdia3 PE=1 SV=2 - [PDIA3_MOUSE]	43	44	27	30	40	46	45	40	51	41.8852	39.5514	27.4891	28.7733	37.554	51.4001	51.3882	44.2054	46.6544	35.0506	48.412	1.3812	0.00817192	[21.613,5.11]	13.361	3.421	2.08762
P04919	Band 3 anion transport protein OS=Mus musculus OX=10090 GN=Slc4a1 PE=1 SV=1 - [B3AT_MOUSE]						2	3	9	7	0.00973848	0.00898692	0.0101774	0.00958789	0.00938616	2.24547	3.43654	9.95479	6.41144	0.00957537	5.51206	575.65	0.00827489	[10.978,0.027]	5.502	1.721	1.70886
Q9CQ54	NADH dehydrogenase [ubiquinone] 1 subunit C2 OS=Mus musculus OX=10090 GN=Ndufc2 PE=1 SV=1 - [NDUC2_MOUSE]	1	1	1	1	1				1	0.983586	0.907679	1.02792	0.968377	0.948003	0.0111715	0.0114171	0.0110486	0.923759	0.967112	0.239349	0.247488	0.00863167	[-0.005,-1.45]	-0.728	0.229	1.69927
Q06890	Clusterin OS=Mus musculus OX=10090 GN=Clu PE=1 SV=1 - [CLUS_MOUSE]	4	7	6	5	5	6	6	7	8	3.90513	6.29983	6.11661	4.80353	4.70247	6.71408	6.86166	7.74507	7.32605	5.16551	7.16171	1.38645	0.00874041	[3.254,0.738]	1.996	0.511	2.08788
Q9CZ13	Cytochrome b-c1 complex subunit 1, mitochondrial OS=Mus musculus OX=10090 GN=Uqcrc1 PE=1 SV=2 - [QCR1_MOUSE]	31	38	44	39	39	23	24	26	26	30.199	34.1593	44.7907	37.4024	36.6154	25.7056	27.4124	28.7374	23.7891	36.6334	26.4111	0.720958	0.00925141	[-3.65,-16.795]	-10.222	2.623	2.08307
Q8BLQ9	Cell adhesion molecule 2 OS=Mus musculus OX=10090 GN=Cadm2 PE=1 SV=2 - [CADM2_MOUSE]	3	2	4	4	4	2		1	1	2.93128	1.80637	4.08113	3.84474	3.76385	2.24547	0.0114171	1.11591	0.923759	3.28548	1.07414	0.326936	0.00926218	[-0.727,-3.695]	-2.211	0.62	1.90618
Q9WTT4	V-type proton ATPase subunit G 2 OS=Mus musculus OX=10090 GN=Atp6v1g2 PE=1 SV=1 - [VATG2_MOUSE]	5	9	8	7	7	1		4	5	4.87898	8.09722	8.15209	6.72111	6.5797	1.12832	0.0114171	4.43049	4.58221	6.88582	2.53811	0.368599	0.00936128	[-0.896,-7.799]	-4.348	1.306	1.77956
Q9QXS1	Plectin OS=Mus musculus OX=10090 GN=Plec PE=1 SV=3 - [PLEC_MOUSE]	14	9	20	21	21	6	5	6	8	13.6436	8.09722	20.365	20.1442	19.7203	6.71408	5.71995	6.64021	7.32605	16.3941	6.60007	0.402589	0.0093842	[-3.103,-16.485]	-9.794	2.444	2.14203
P62881	Guanine nucleotide-binding protein subunit beta-5 OS=Mus musculus OX=10090 GN=Gnb5 PE=1 SV=1 - [GNB5_MOUSE]	2	5	4	5	5	2	1	2	1	1.95743	4.50245	4.08113	4.80353	4.70247	2.24547	1.15312	2.22077	0.923759	4.0094	1.63578	0.407986	0.00956666	[-0.859,-3.888]	-2.374	0.632	2.00784
P12960	Contactin-1 OS=Mus musculus OX=10090 GN=Cntn1 PE=1 SV=1 - [CNTN1_MOUSE]	49	40	37	53	41	24	19	31	31	47.7283	35.9567	37.6665	50.8254	38.4927	26.8228	21.7038	34.2617	28.3621	42.1339	27.7876	0.659507	0.00972841	[-5.009,-23.684]	-14.346	3.949	1.94182
Q9D023	Mitochondrial pyruvate carrier 2 OS=Mus musculus OX=10090 GN=Mpc2 PE=1 SV=1 - [MPC2_MOUSE]	1	1		1	1					0.983586	0.907679	0.0101774	0.968377	0.948003	0.0111715	0.0114171	0.0110486	0.00914613	0.763564	0.0106958	0.0140078	0.0097644	[-0.229,-1.277]	-0.753	0.189	2.12961
Q505D7	Optic atrophy 3 protein homolog OS=Mus musculus OX=10090 GN=Opa3 PE=1 SV=1 - [OPA3_MOUSE]	1	1		1	1					0.983586	0.907679	0.0101774	0.968377	0.948003	0.0111715	0.0114171	0.0110486	0.00914613	0.763564	0.0106958	0.0140078	0.0097644	[-0.229,-1.277]	-0.753	0.189	2.12961
Q8BFP9	[Pyruvate dehydrogenase (acetyl-transferring)] kinase isozyme 1, mitochondrial OS=Mus musculus OX=10090 GN=Pdk1 PE=1 SV=2 - [PDK1_MOUSE]	1	1		1	1					0.983586	0.907679	0.0101774	0.968377	0.948003	0.0111715	0.0114171	0.0110486	0.00914613	0.763564	0.0106958	0.0140078	0.0097644	[-0.229,-1.277]	-0.753	0.189	2.12961
Q99JY8	Phospholipid phosphatase 3 OS=Mus musculus OX=10090 GN=Plpp3 PE=1 SV=1 - [PLPP3_MOUSE]	1		1	1	1					0.983586	0.00898692	1.02792	0.968377	0.948003	0.0111715	0.0114171	0.0110486	0.00914613	0.787374	0.0106958	0.0135842	0.00983393	[-0.235,-1.318]	-0.777	0.195	2.12987
P05201	Aspartate aminotransferase, cytoplasmic OS=Mus musculus OX=10090 GN=Got1 PE=1 SV=3 - [AATC_MOUSE]	80	78	75	76	73	75	74	80	84	77.9176	70.107	76.3406	72.8775	68.5284	83.7975	84.4977	88.3998	76.8366	73.1542	83.3829	1.13982	0.0100254	[17.594,2.863]	10.229	2.994	1.8262
P68368	Tubulin alpha-4A chain OS=Mus musculus OX=10090 GN=Tuba4a PE=1 SV=1 - [TBA4A_MOUSE]	596	842	649	741	721	517	512	453	532	580.423	756.708	660.523	710.472	676.752	577.578	584.565	500.512	486.583	676.976	537.31	0.793692	0.0100731	[-48.019,-231.312]	-139.666	38.757	1.92622
P58281	Dynamin-like 120 kDa protein, mitochondrial OS=Mus musculus OX=10090 GN=Opa1 PE=1 SV=1 - [OPA1_MOUSE]	5	5	3	2	5	1	2	1	1	4.87898	4.50245	3.06339	1.92717	4.70247	1.12832	2.29483	1.11591	0.923759	3.81489	1.3657	0.357993	0.0102457	[-0.858,-4.04]	-2.449	0.651	2.01082
Q6ZQ38	Cullin-associated NEDD8-dissociated protein 1 OS=Mus musculus OX=10090 GN=Cand1 PE=1 SV=2 - [CAND1_MOUSE]	14	16	16	19	20	2	3	12	11	13.6436	14.3881	16.294	18.2266	18.7817	2.24547	3.43654	13.2694	10.0699	16.2668	7.25532	0.44602	0.0102757	[-1.062,-16.961]	-9.011	2.83	1.70197
O08917	Flotillin-1 OS=Mus musculus OX=10090 GN=Flot1 PE=1 SV=1 - [FLOT1_MOUSE]	2	1	1	2	2			1		1.95743	0.907679	1.02792	1.92717	1.88662	0.0111715	0.0114171	1.11591	0.00914613	1.54136	0.286911	0.186141	0.0102823	[-0.38,-2.129]	-1.254	0.363	1.84653
P56382	ATP synthase subunit epsilon, mitochondrial OS=Mus musculus OX=10090 GN=Atp5f1e PE=1 SV=2 - [ATP5E_MOUSE]	2	2	6	6	3					1.95743	1.80637	6.11661	5.76232	2.82524	0.0111715	0.0114171	0.0110486	0.00914613	3.69359	0.0106958	0.00289578	0.010347	[-1.087,-6.279]	-3.683	0.935	2.1055
Q9R0Q6	Actin-related protein 2/3 complex subunit 1A OS=Mus musculus OX=10090 GN=Arpc1a PE=1 SV=1 - [ARC1A_MOUSE]	17	10	15	13	13	4	7	8	8	16.5652	8.99591	15.2763	12.4738	12.2114	4.47978	8.00336	8.84993	7.32605	13.1045	7.16478	0.546741	0.0103889	[-2.075,-9.804]	-5.94	1.624	1.95509
Q8CGY8	UDP-N-acetylglucosamine--peptide N-acetylglucosaminyltransferase 110 kDa subunit OS=Mus musculus OX=10090 GN=Ogt PE=1 SV=2 - [OGT1_MOUSE]	1	2	1	2	1				1	0.983586	1.80637	1.02792	1.92717	0.948003	0.0111715	0.0114171	0.0110486	0.923759	1.33861	0.239349	0.178804	0.0104656	[-0.349,-1.849]	-1.099	0.315	1.86489
Q61879	Myosin-10 OS=Mus musculus OX=10090 GN=Myh10 PE=1 SV=2 - [MYH10_MOUSE]	17	19	21	17	15	10	12	9	6	16.5652	17.0841	21.3827	16.309	14.0886	11.1827	13.7119	9.95479	5.49682	17.0859	10.0865	0.590342	0.0105827	[-1.796,-12.203]	-6.999	2.09	1.79001
O35129	Prohibitin-2 OS=Mus musculus OX=10090 GN=Phb2 PE=1 SV=1 - [PHB2_MOUSE]	3	4	5	8	7	1	2	1	2	2.93128	3.60376	5.09887	7.6799	6.5797	1.12832	2.29483	1.11591	1.83837	5.1787	1.59436	0.307868	0.0106351	[-1.158,-6.011]	-3.584	0.933	2.0533
P06151	L-lactate dehydrogenase A chain OS=Mus musculus OX=10090 GN=Ldha PE=1 SV=3 - [LDHA_MOUSE]	58	54	48	53	51	32	38	42	42	56.4929	48.5384	48.8617	50.8254	47.8788	35.76	43.3963	46.4152	38.4229	50.5194	40.9986	0.811541	0.0107165	[-2.299,-16.743]	-9.521	2.87	1.77324
P31650	Sodium- and chloride-dependent GABA transporter 3 OS=Mus musculus OX=10090 GN=Slc6a11 PE=1 SV=2 - [S6A11_MOUSE]	2	2	2	4	3				2	1.95743	1.80637	2.04566	3.84474	2.82524	0.0111715	0.0114171	0.0110486	1.83837	2.49589	0.468002	0.187509	0.0108096	[-0.591,-3.465]	-2.028	0.595	1.82187
Q8K0T0	Reticulon-1 OS=Mus musculus OX=10090 GN=Rtn1 PE=1 SV=1 - [RTN1_MOUSE]	4	7	9	11	12	2	1	3	4	3.90513	6.29983	9.16983	10.5563	11.2728	2.24547	1.15312	3.32563	3.6676	8.24077	2.59796	0.315256	0.0108444	[-1.87,-9.416]	-5.643	1.491	2.02301
Q8K221	Arfaptin-2 OS=Mus musculus OX=10090 GN=Arfip2 PE=1 SV=2 - [ARFP2_MOUSE]				1		1	1	2	1	0.00973848	0.00898692	0.0101774	0.968377	0.00938616	1.12832	1.15312	2.22077	0.923759	0.201333	1.35649	6.73756	0.0109672	[2.036,0.275]	1.155	0.35	1.76392
P80317	T-complex protein 1 subunit zeta OS=Mus musculus OX=10090 GN=Cct6a PE=1 SV=3 - [TCPZ_MOUSE]	18	12	10	12	7	3	5	3	5	17.539	10.7933	10.1876	11.5151	6.5797	3.36262	5.71995	3.32563	4.58221	11.3229	4.2476	0.375133	0.0111665	[-2.233,-11.918]	-7.075	1.861	2.0321
Q6PER3	Microtubule-associated protein RP/EB family member 3 OS=Mus musculus OX=10090 GN=Mapre3 PE=1 SV=1 - [MARE3_MOUSE]	6	5	7	6	7	4	2	4	2	5.85283	4.50245	7.13435	5.76232	6.5797	4.47978	2.29483	4.43049	1.83837	5.96633	3.26087	0.546545	0.0111723	[-0.617,-4.793]	-2.705	0.825	1.75259
G5E8K5	Ankyrin-3 OS=Mus musculus OX=10090 GN=Ank3 PE=1 SV=1 - [ANK3_MOUSE]	3	3	6	4	7				3	2.93128	2.70506	6.11661	3.84474	6.5797	0.0111715	0.0114171	0.0110486	2.75298	4.43548	0.696656	0.157064	0.0112425	[-1.235,-6.243]	-3.739	1.059	1.88723
O35286	Pre-mRNA-splicing factor ATP-dependent RNA helicase DHX15 OS=Mus musculus OX=10090 GN=Dhx15 PE=1 SV=2 - [DHX15_MOUSE]						1	1	1		0.00973848	0.00898692	0.0101774	0.00958789	0.00938616	1.12832	1.15312	1.11591	0.00914613	0.00957537	0.851625	88.9391	0.0112478	[1.736,-0.052]	0.842	0.281	1.60167
Q717B2	TD and POZ domain-containing protein 2 OS=Mus musculus OX=10090 GN=Tdpoz2 PE=2 SV=2 - [TDPZ2_MOUSE]						1	1	1		0.00973848	0.00898692	0.0101774	0.00958789	0.00938616	1.12832	1.15312	1.11591	0.00914613	0.00957537	0.851625	88.9391	0.0112478	[1.736,-0.052]	0.842	0.281	1.60167
E9PZQ0	Ryanodine receptor 1 OS=Mus musculus OX=10090 GN=Ryr1 PE=1 SV=1 - [RYR1_MOUSE]						1	1	1		0.00973848	0.00898692	0.0101774	0.00958789	0.00938616	1.12832	1.15312	1.11591	0.00914613	0.00957537	0.851625	88.9391	0.0112478	[1.736,-0.052]	0.842	0.281	1.60167
Q8K3J1	NADH dehydrogenase [ubiquinone] iron-sulfur protein 8, mitochondrial OS=Mus musculus OX=10090 GN=Ndufs8 PE=1 SV=1 - [NDUS8_MOUSE]	5	10	6	4	7	3		2	3	4.87898	8.99591	6.11661	3.84474	6.5797	3.36262	0.0114171	2.22077	2.75298	6.08319	2.08695	0.343068	0.0115652	[-1.307,-6.685]	-3.996	1.137	1.87859
Q9D8B4	NADH dehydrogenase [ubiquinone] 1 alpha subcomplex subunit 11 OS=Mus musculus OX=10090 GN=Ndufa11 PE=1 SV=2 - [NDUAB_MOUSE]	3	2	5	5	3	1	1	1	1	2.93128	1.80637	5.09887	4.80353	2.82524	1.12832	1.15312	1.11591	0.923759	3.49306	1.08028	0.309264	0.0117903	[-0.671,-4.155]	-2.413	0.631	2.04406
Q8K0E8	Fibrinogen beta chain OS=Mus musculus OX=10090 GN=Fgb PE=1 SV=1 - [FIBB_MOUSE]							8	7	10	0.00973848	0.00898692	0.0101774	0.00958789	0.00938616	0.0111715	9.14507	7.74507	9.15528	0.00957537	6.51415	680.302	0.0118022	[13.483,-0.474]	6.505	2.193	1.58553
Q9JLM8	Serine/threonine-protein kinase DCLK1 OS=Mus musculus OX=10090 GN=Dclk1 PE=1 SV=1 - [DCLK1_MOUSE]	10	5	6	10	13	4	1	3	2	9.74822	4.50245	6.11661	9.59748	12.2114	4.47978	1.15312	3.32563	1.83837	8.43523	2.69922	0.319994	0.0118022	[-1.892,-9.58]	-5.736	1.571	1.95164
Q8BSS9	Liprin-alpha-2 OS=Mus musculus OX=10090 GN=Ppfia2 PE=1 SV=2 - [LIPA2_MOUSE]	1	1	1	2	2				1	0.983586	0.907679	1.02792	1.92717	1.88662	0.0111715	0.0114171	0.0110486	0.923759	1.34659	0.239349	0.177744	0.01192	[-0.339,-1.876]	-1.107	0.324	1.82629
P63101	14-3-3 protein zeta/delta OS=Mus musculus OX=10090 GN=Ywhaz PE=1 SV=1 - [1433Z_MOUSE]	218	232	240	230	235	171	166	173	156	212.309	208.506	244.268	220.531	220.584	191.044	189.535	191.152	142.689	221.239	178.605	0.807292	0.0119755	[-6.978,-78.292]	-42.635	13.495	1.68873
Q9WVL0	Maleylacetoacetate isomerase OS=Mus musculus OX=10090 GN=Gstz1 PE=1 SV=1 - [MAAI_MOUSE]							1	1	1	0.00973848	0.00898692	0.0101774	0.00958789	0.00938616	0.0111715	1.15312	1.11591	0.923759	0.00957537	0.800991	83.6511	0.0120537	[1.644,-0.062]	0.791	0.268	1.57764
Q8K0G5	EARP and GARP complex-interacting protein 1 OS=Mus musculus OX=10090 GN=Eipr1 PE=1 SV=2 - [EIPR1_MOUSE]							1	1	1	0.00973848	0.00898692	0.0101774	0.00958789	0.00938616	0.0111715	1.15312	1.11591	0.923759	0.00957537	0.800991	83.6511	0.0120537	[1.644,-0.062]	0.791	0.268	1.57764
Q9D824	Pre-mRNA 3'-end-processing factor FIP1 OS=Mus musculus OX=10090 GN=Fip1l1 PE=1 SV=1 - [FIP1_MOUSE]							1	1	1	0.00973848	0.00898692	0.0101774	0.00958789	0.00938616	0.0111715	1.15312	1.11591	0.923759	0.00957537	0.800991	83.6511	0.0120537	[1.644,-0.062]	0.791	0.268	1.57764
P58681	Toll-like receptor 7 OS=Mus musculus OX=10090 GN=Tlr7 PE=1 SV=1 - [TLR7_MOUSE]						1	1		1	0.00973848	0.00898692	0.0101774	0.00958789	0.00938616	1.12832	1.15312	0.0110486	0.923759	0.00957537	0.804063	83.9721	0.0120991	[1.651,-0.063]	0.794	0.269	1.57774
Q8BNE1	TRPM8 channel-associated factor 1 OS=Mus musculus OX=10090 GN=Tcaf1 PE=2 SV=1 - [TCAF1_MOUSE]						1	1		1	0.00973848	0.00898692	0.0101774	0.00958789	0.00938616	1.12832	1.15312	0.0110486	0.923759	0.00957537	0.804063	83.9721	0.0120991	[1.651,-0.063]	0.794	0.269	1.57774
Q2LKU9	NACHT, LRR and PYD domains-containing protein 1a OS=Mus musculus OX=10090 GN=Nlrp1a PE=1 SV=1 - [NLR1A_MOUSE]						1	1		1	0.00973848	0.00898692	0.0101774	0.00958789	0.00938616	1.12832	1.15312	0.0110486	0.923759	0.00957537	0.804063	83.9721	0.0120991	[1.651,-0.063]	0.794	0.269	1.57774
E9Q401	Ryanodine receptor 2 OS=Mus musculus OX=10090 GN=Ryr2 PE=1 SV=1 - [RYR2_MOUSE]	1	2	2	4	3	1				0.983586	1.80637	2.04566	3.84474	2.82524	1.12832	0.0114171	0.0110486	0.00914613	2.30112	0.289984	0.126019	0.0124224	[-0.652,-3.371]	-2.011	0.56	1.91951
O88544	COP9 signalosome complex subunit 4 OS=Mus musculus OX=10090 GN=Cops4 PE=1 SV=1 - [CSN4_MOUSE]	2	1	1	1	2				1	1.95743	0.907679	1.02792	0.968377	1.88662	0.0111715	0.0114171	0.0110486	0.923759	1.34961	0.239349	0.177347	0.0125466	[-0.334,-1.886]	-1.11	0.327	1.81443
P14211	Calreticulin OS=Mus musculus OX=10090 GN=Calr PE=1 SV=1 - [CALR_MOUSE]	33	25	19	20	14	33	36	30	32	32.1467	22.4763	19.3472	19.1854	13.15	36.8772	41.1128	33.1568	29.2768	21.2611	35.1059	1.65118	0.0127892	[23.341,4.349]	13.845	4.013	1.84412
Q61701	ELAV-like protein 4 OS=Mus musculus OX=10090 GN=Elavl4 PE=1 SV=1 - [ELAV4_MOUSE]		1	1	1	2	3	2	2	2	0.00973848	0.907679	1.02792	0.968377	1.88662	3.36262	2.29483	2.22077	1.83837	0.960066	2.42915	2.53019	0.0128137	[2.526,0.412]	1.469	0.442	1.7765
Q8C1B7	Septin-11 OS=Mus musculus OX=10090 GN=Septin11 PE=1 SV=4 - [SEP11_MOUSE]	24	30	43	29	35	19	13	14	18	23.3821	26.9698	43.773	27.8145	32.861	21.237	14.8536	15.4791	16.4722	30.96	17.0105	0.549433	0.0129305	[-4.252,-23.647]	-13.95	3.827	1.94842
Q8BGT8	Phytanoyl-CoA hydroxylase-interacting protein-like OS=Mus musculus OX=10090 GN=Phyhipl PE=1 SV=1 - [PHIPL_MOUSE]	7	5	5	5	4	2	3	3	3	6.82667	4.50245	5.09887	4.80353	3.76385	2.24547	3.43654	3.32563	2.75298	4.99908	2.94016	0.58814	0.0132094	[-0.645,-3.473]	-2.059	0.578	1.90412
P13634	Carbonic anhydrase 1 OS=Mus musculus OX=10090 GN=Ca1 PE=1 SV=4 - [CAH1_MOUSE]						4	3	5	15	0.00973848	0.00898692	0.0101774	0.00958789	0.00938616	4.47978	3.43654	5.53535	13.7283	0.00957537	6.795	709.633	0.0133616	[14.266,-0.695]	6.785	2.35	1.54329
Q9QUM9	Proteasome subunit alpha type-6 OS=Mus musculus OX=10090 GN=Psma6 PE=1 SV=1 - [PSA6_MOUSE]	3	2	2	1	1				1	2.93128	1.80637	2.04566	0.968377	0.948003	0.0111715	0.0114171	0.0110486	0.923759	1.73994	0.239349	0.137562	0.0145173	[-0.452,-2.549]	-1.501	0.435	1.84441
E9PV24	Fibrinogen alpha chain OS=Mus musculus OX=10090 GN=Fga PE=1 SV=1 - [FIBA_MOUSE]							6	4	7	0.00973848	0.00898692	0.0101774	0.00958789	0.00938616	0.0111715	6.86166	4.43049	6.41144	0.00957537	4.42869	462.508	0.0147279	[9.397,-0.559]	4.419	1.564	1.51027
Q9JJV2	Profilin-2 OS=Mus musculus OX=10090 GN=Pfn2 PE=1 SV=3 - [PROF2_MOUSE]	19	15	13	14	14	8	8	11	11	18.5129	13.4894	13.2408	13.4326	13.15	8.94838	9.14507	12.1645	10.0699	14.3651	10.082	0.701836	0.0153214	[-1.251,-7.316]	-4.283	1.273	1.7984
P62320	Small nuclear ribonucleoprotein Sm D3 OS=Mus musculus OX=10090 GN=Snrpd3 PE=1 SV=1 - [SMD3_MOUSE]	4	4	5	3	4	5	6	4	7	3.90513	3.60376	5.09887	2.88595	3.76385	5.59693	6.86166	4.43049	6.41144	3.85151	5.82513	1.51243	0.0153971	[3.583,0.365]	1.974	0.642	1.64353
Q920I9	WD repeat-containing protein 7 OS=Mus musculus OX=10090 GN=Wdr7 PE=1 SV=3 - [WDR7_MOUSE]	7	3	8	12	7	1	1	1	4	6.82667	2.70506	8.15209	11.5151	6.5797	1.12832	1.15312	1.11591	3.6676	7.15572	1.76624	0.246829	0.0157869	[-1.496,-9.283]	-5.389	1.554	1.85363
Q9R1V6	Disintegrin and metalloproteinase domain-containing protein 22 OS=Mus musculus OX=10090 GN=Adam22 PE=1 SV=2 - [ADA22_MOUSE]	1	1	1	1	3					0.983586	0.907679	1.02792	0.968377	2.82524	0.0111715	0.0114171	0.0110486	0.00914613	1.34256	0.0106958	0.00796675	0.015827	[-0.301,-2.362]	-1.332	0.371	1.91909
Q8K0U4	Heat shock 70 kDa protein 12A OS=Mus musculus OX=10090 GN=Hspa12a PE=1 SV=1 - [HS12A_MOUSE]	26	18	20	24	25	15	14	14	17	25.3298	16.1854	20.365	23.0205	23.4748	16.7684	15.9953	15.4791	15.5576	21.6751	15.9501	0.735872	0.0160993	[-1.36,-10.09]	-5.725	1.613	1.89717
P28661	Septin-4 OS=Mus musculus OX=10090 GN=Septin4 PE=1 SV=1 - [SEPT4_MOUSE]	16	13	13	14	20	11	6	4	10	15.5913	11.692	13.2408	13.4326	18.7817	12.2998	6.86166	4.43049	9.15528	14.5477	8.18681	0.562757	0.0163838	[-1.24,-11.482]	-6.361	2.078	1.63624
Q9Z0E0	Neurochondrin OS=Mus musculus OX=10090 GN=Ncdn PE=1 SV=1 - [NCDN_MOUSE]	25	17	13	21	23	3	8	9	16	24.3559	15.2868	13.2408	20.1442	21.5976	3.36262	9.14507	9.95479	14.643	18.925	9.27636	0.490163	0.0166347	[-2.238,-17.059]	-9.649	3.088	1.67021
P46638	Ras-related protein Rab-11B OS=Mus musculus OX=10090 GN=Rab11b PE=1 SV=3 - [RB11B_MOUSE]	5	4	8	5	5		3		3	4.87898	3.60376	8.15209	4.80353	4.70247	0.0111715	3.43654	0.0110486	2.75298	5.22816	1.55294	0.297033	0.0167153	[-0.823,-6.527]	-3.675	1.183	1.6605
Q80WM4	Hyaluronan and proteoglycan link protein 4 OS=Mus musculus OX=10090 GN=Hapln4 PE=2 SV=2 - [HPLN4_MOUSE]	7	3	3	6	3	1		1	2	6.82667	2.70506	3.06339	5.76232	2.82524	1.12832	0.0114171	1.11591	1.83837	4.23654	1.0235	0.24159	0.016757	[-0.857,-5.569]	-3.213	0.938	1.83094
Q9Z2I9	Succinate--CoA ligase [ADP-forming] subunit beta, mitochondrial OS=Mus musculus OX=10090 GN=Sucla2 PE=1 SV=2 - [SUCB1_MOUSE]	54	53	34	28	36	24	17	20	18	52.5975	47.6397	34.6133	26.8557	33.7996	26.8228	19.4204	22.1082	16.4722	39.1012	21.2059	0.542335	0.016806	[-4.809,-30.981]	-17.895	5.243	1.82439
Q8BG95	Protein phosphatase 1 regulatory subunit 12B OS=Mus musculus OX=10090 GN=Ppp1r12b PE=1 SV=2 - [MYPT2_MOUSE]						7	4	5		0.00973848	0.00898692	0.0101774	0.00958789	0.00938616	7.83123	4.57824	5.53535	0.00914613	0.00957537	4.48849	468.754	0.0171724	[9.704,-0.746]	4.479	1.642	1.45805
P11798	Calcium/calmodulin-dependent protein kinase type II subunit alpha OS=Mus musculus OX=10090 GN=Camk2a PE=1 SV=2 - [KCC2A_MOUSE]	84	83	75	104	78	57	61	51	65	81.813	74.6004	76.3406	99.7236	73.2215	63.6888	69.6555	56.3589	59.459	81.1398	62.2905	0.767694	0.0172305	[-5.148,-32.551]	-18.849	5.657	1.78102
Q9CPP6	NADH dehydrogenase [ubiquinone] 1 alpha subcomplex subunit 5 OS=Mus musculus OX=10090 GN=Ndufa5 PE=1 SV=3 - [NDUA5_MOUSE]	3	6	7	7	5	4		1	1	2.93128	5.40114	7.13435	6.72111	4.70247	4.47978	0.0114171	1.11591	0.923759	5.37807	1.63271	0.303587	0.0175378	[-0.726,-6.765]	-3.745	1.235	1.62088
P01867	Ig gamma-2B chain C region OS=Mus musculus OX=10090 GN=Igh-3 PE=1 SV=3 - [IGG2B_MOUSE]						1	1		2	0.00973848	0.00898692	0.0101774	0.00958789	0.00938616	1.12832	1.15312	0.0110486	1.83837	0.00957537	1.03272	107.851	0.0178149	[2.227,-0.18]	1.023	0.378	1.4466
Q62048	Astrocytic phosphoprotein PEA-15 OS=Mus musculus OX=10090 GN=Pea15 PE=1 SV=1 - [PEA15_MOUSE]	11	8	10	8	6	2	5	5	4	10.7221	7.19852	10.1876	7.6799	5.64108	2.24547	5.71995	5.53535	3.6676	8.28583	4.29209	0.518004	0.01797	[-1.017,-6.971]	-3.994	1.259	1.6957
Q61599	Rho GDP-dissociation inhibitor 2 OS=Mus musculus OX=10090 GN=Arhgdib PE=1 SV=3 - [GDIR2_MOUSE]							1	1	2	0.00973848	0.00898692	0.0101774	0.00958789	0.00938616	0.0111715	1.15312	1.11591	1.83837	0.00957537	1.02964	107.53	0.0179911	[2.223,-0.183]	1.02	0.378	1.44236
Q64339	Ubiquitin-like protein ISG15 OS=Mus musculus OX=10090 GN=Isg15 PE=1 SV=4 - [ISG15_MOUSE]							1	1	2	0.00973848	0.00898692	0.0101774	0.00958789	0.00938616	0.0111715	1.15312	1.11591	1.83837	0.00957537	1.02964	107.53	0.0179911	[2.223,-0.183]	1.02	0.378	1.44236
Q6A0A9	Constitutive coactivator of PPAR-gamma-like protein 1 OS=Mus musculus OX=10090 GN=FAM120A PE=1 SV=2 - [F120A_MOUSE]							1	1	2	0.00973848	0.00898692	0.0101774	0.00958789	0.00938616	0.0111715	1.15312	1.11591	1.83837	0.00957537	1.02964	107.53	0.0179911	[2.223,-0.183]	1.02	0.378	1.44236
P84086	Complexin-2 OS=Mus musculus OX=10090 GN=Cplx2 PE=1 SV=1 - [CPLX2_MOUSE]	14	16	13	17	16	10	12	9	13	13.6436	14.3881	13.2408	16.309	15.0272	11.1827	13.7119	9.95479	11.8991	14.5217	11.6871	0.804801	0.0181206	[-0.457,-5.212]	-2.835	0.954	1.58844
O08692	Neutrophilic granule protein OS=Mus musculus OX=10090 GN=Ngp PE=1 SV=1 - [NGP_MOUSE]						1		1	2	0.00973848	0.00898692	0.0101774	0.00958789	0.00938616	1.12832	0.0114171	1.11591	1.83837	0.00957537	1.0235	106.889	0.0183228	[2.215,-0.187]	1.014	0.377	1.43768
E9PVA8	eIF-2-alpha kinase activator GCN1 OS=Mus musculus OX=10090 GN=Gcn1 PE=1 SV=1 - [GCN1_MOUSE]	1	3	2	2	5				1	0.983586	2.70506	2.04566	1.92717	4.70247	0.0111715	0.0114171	0.0110486	0.923759	2.47279	0.239349	0.0967932	0.0186145	[-0.535,-3.932]	-2.233	0.662	1.803
Q8VED5	Keratin, type II cytoskeletal 79 OS=Mus musculus OX=10090 GN=Krt79 PE=1 SV=2 - [K2C79_MOUSE]	2	2	2		1					1.95743	1.80637	2.04566	0.00958789	0.948003	0.0111715	0.0114171	0.0110486	0.00914613	1.35341	0.0106958	0.00790287	0.0186452	[-0.264,-2.422]	-1.343	0.389	1.84541
Q00623	Apolipoprotein A-I OS=Mus musculus OX=10090 GN=Apoa1 PE=1 SV=2 - [APOA1_MOUSE]							1	2	2	0.00973848	0.00898692	0.0101774	0.00958789	0.00938616	0.0111715	1.15312	2.22077	1.83837	0.00957537	1.30586	136.377	0.0187298	[2.839,-0.247]	1.296	0.485	1.42833
O88741	Ganglioside-induced differentiation-associated protein 1 OS=Mus musculus OX=10090 GN=Gdap1 PE=1 SV=1 - [GDAP1_MOUSE]	1	3	3	2	3	1	1		1	0.983586	2.70506	3.06339	1.92717	2.82524	1.12832	1.15312	0.0110486	0.923759	2.30089	0.804063	0.349458	0.0187789	[-0.386,-2.607]	-1.497	0.466	1.71712
P62761	Visinin-like protein 1 OS=Mus musculus OX=10090 GN=Vsnl1 PE=1 SV=2 - [VISL1_MOUSE]	3	8	7	9	12	2	1	4	2	2.93128	7.19852	7.13435	8.63869	11.2728	2.24547	1.15312	4.43049	1.83837	7.43513	2.41686	0.32506	0.0190711	[-1.267,-8.77]	-5.018	1.527	1.75654
Q9JHU4	Cytoplasmic dynein 1 heavy chain 1 OS=Mus musculus OX=10090 GN=Dync1h1 PE=1 SV=2 - [DYHC1_MOUSE]	35	24	26	39	27	17	15	12	24	34.0944	21.5776	26.4714	37.4024	25.352	19.0027	17.137	13.2694	21.9599	28.9796	17.8422	0.615684	0.0192877	[-2.834,-19.44]	-11.137	3.446	1.7275
Q80SW1	S-adenosylhomocysteine hydrolase-like protein 1 OS=Mus musculus OX=10090 GN=Ahcyl1 PE=1 SV=1 - [SAHH2_MOUSE]	11	13	9	9	12	3	5	3	11	10.7221	11.692	9.16983	8.63869	11.2728	3.36262	5.71995	3.32563	10.0699	10.2991	5.61952	0.545634	0.0192997	[0.097,-9.456]	-4.68	1.694	1.47672
Q8BG73	SH3 domain-binding glutamic acid-rich-like protein 2 OS=Mus musculus OX=10090 GN=Sh3bgrl2 PE=1 SV=1 - [SH3L2_MOUSE]	2	1	2		2					1.95743	0.907679	2.04566	0.00958789	1.88662	0.0111715	0.0114171	0.0110486	0.00914613	1.3614	0.0106958	0.00785652	0.0196652	[-0.252,-2.45]	-1.351	0.396	1.82359
P52503	NADH dehydrogenase [ubiquinone] iron-sulfur protein 6, mitochondrial OS=Mus musculus OX=10090 GN=Ndufs6 PE=1 SV=2 - [NDUS6_MOUSE]	6	9	7	6	11	5	3	4	4	5.85283	8.09722	7.13435	5.76232	10.3342	5.59693	3.43654	4.43049	3.6676	7.43618	4.28289	0.575953	0.0196787	[-0.788,-5.519]	-3.153	0.974	1.73034
Q8CI94	Glycogen phosphorylase, brain form OS=Mus musculus OX=10090 GN=Pygb PE=1 SV=3 - [PYGB_MOUSE]	61	53	53	45	42	32	29	36	38	59.4145	47.6397	53.9503	43.1551	39.4313	35.76	33.1209	39.786	34.7644	48.7182	35.8578	0.736026	0.0197079	[-2.995,-22.726]	-12.86	3.875	1.77392
Q91VD9	NADH-ubiquinone oxidoreductase 75 kDa subunit, mitochondrial OS=Mus musculus OX=10090 GN=Ndufs1 PE=1 SV=2 - [NDUS1_MOUSE]	21	24	24	25	27	19	9	17	13	20.4605	21.5776	24.4359	23.9793	25.352	21.237	10.2868	18.7937	11.8991	23.1611	15.5541	0.671564	0.020271	[0.394,-15.608]	-7.607	2.799	1.4527
Q61361	Brevican core protein OS=Mus musculus OX=10090 GN=Bcan PE=1 SV=2 - [PGCB_MOUSE]	21	16	12	20	15	6	4	6	16	20.4605	14.3881	12.223	19.1854	14.0886	6.71408	4.57824	6.64021	14.643	16.0691	8.14387	0.506802	0.0204248	[-1.163,-14.688]	-7.925	2.732	1.55055
Q8BGN3	Glycerophosphocholine cholinephosphodiesterase ENPP6 OS=Mus musculus OX=10090 GN=Enpp6 PE=1 SV=1 - [ENPP6_MOUSE]	1				1	1	1	1	2	0.983586	0.00898692	0.0101774	0.00958789	0.948003	1.12832	1.15312	1.11591	1.83837	0.392068	1.30893	3.33853	0.0205083	[1.613,0.221]	0.917	0.293	1.67289
Q62261	Spectrin beta chain, non-erythrocytic 1 OS=Mus musculus OX=10090 GN=Sptbn1 PE=1 SV=2 - [SPTB2_MOUSE]	113	131	122	155	144	97	91	94	109	110.055	117.738	124.174	148.622	135.17	108.375	103.907	103.868	99.702	127.152	103.963	0.817628	0.0210126	[-4.652,-41.726]	-23.189	6.992	1.77275
P60469	Liprin-alpha-3 OS=Mus musculus OX=10090 GN=Ppfia3 PE=1 SV=2 - [LIPA3_MOUSE]	4	1	2	3	5		1		1	3.90513	0.907679	2.04566	2.88595	4.70247	0.0111715	1.15312	0.0110486	0.923759	2.88938	0.524776	0.181622	0.0216107	[-0.527,-4.202]	-2.365	0.734	1.72227
Q99JY0	Trifunctional enzyme subunit beta, mitochondrial OS=Mus musculus OX=10090 GN=Hadhb PE=1 SV=1 - [ECHB_MOUSE]	2	4	3	3	2	1		2	1	1.95743	3.60376	3.06339	2.88595	1.88662	1.12832	0.0114171	2.22077	0.923759	2.67943	1.07107	0.399737	0.0217962	[-0.223,-2.994]	-1.608	0.562	1.52938
Q9QZB7	Actin-related protein 10 OS=Mus musculus OX=10090 GN=Actr10 PE=1 SV=2 - [ARP10_MOUSE]	1	2	1	1						0.983586	1.80637	1.02792	0.968377	0.00938616	0.0111715	0.0114171	0.0110486	0.00914613	0.959127	0.0106958	0.0111516	0.0218933	[-0.157,-1.74]	-0.948	0.285	1.77799
Q8BH44	Coronin-2B OS=Mus musculus OX=10090 GN=Coro2b PE=1 SV=2 - [COR2B_MOUSE]	3	2	2	1	6					2.93128	1.80637	2.04566	0.968377	5.64108	0.0111715	0.0114171	0.0110486	0.00914613	2.67855	0.0106958	0.00399313	0.0221305	[-0.436,-4.9]	-2.668	0.804	1.77376
P09041	Phosphoglycerate kinase 2 OS=Mus musculus OX=10090 GN=Pgk2 PE=1 SV=4 - [PGK2_MOUSE]	7	11	14	8	11	12	13	12	19	6.82667	9.8946	14.2585	7.6799	10.3342	13.417	14.8536	13.2694	17.3868	9.79877	14.7317	1.50342	0.0223874	[8.754,1.112]	4.933	1.608	1.6398
Q8K0S0	Phytanoyl-CoA hydroxylase-interacting protein OS=Mus musculus OX=10090 GN=Phyhip PE=1 SV=1 - [PHYIP_MOUSE]	7	5	8	4	4	2	2	3	2	6.82667	4.50245	8.15209	3.84474	3.76385	2.24547	2.29483	3.32563	1.83837	5.41796	2.42608	0.447784	0.0234373	[-0.585,-5.399]	-2.992	0.936	1.70864
G5E829	Plasma membrane calcium-transporting ATPase 1 OS=Mus musculus OX=10090 GN=Atp2b1 PE=1 SV=1 - [AT2B1_MOUSE]	26	19	36	31	32	18	10	17	15	25.3298	17.0841	36.6488	29.732	30.0451	20.1199	11.4285	18.7937	13.7283	27.768	16.0176	0.576837	0.0236316	[-2.557,-20.944]	-11.75	3.826	1.64157
P42932	T-complex protein 1 subunit theta OS=Mus musculus OX=10090 GN=Cct8 PE=1 SV=3 - [TCPQ_MOUSE]	11	12	12	7	9	1	4	7	7	10.7221	10.7933	12.223	6.72111	8.45693	1.12832	4.57824	7.74507	6.41144	9.78329	4.96577	0.507576	0.0238247	[-0.484,-9.151]	-4.818	1.734	1.4852
Q9DB77	Cytochrome b-c1 complex subunit 2, mitochondrial OS=Mus musculus OX=10090 GN=Uqcrc2 PE=1 SV=1 - [QCR2_MOUSE]	18	33	28	32	39	17	9	19	19	17.539	29.6658	28.5069	30.6908	36.6154	19.0027	10.2868	21.0034	17.3868	28.6036	16.9199	0.591531	0.0239042	[-2.479,-20.889]	-11.684	3.878	1.61046
P01872	Immunoglobulin heavy constant mu OS=Mus musculus OX=10090 GN=Ighm PE=1 SV=2 - [IGHM_MOUSE]							16	7	16	0.00973848	0.00898692	0.0101774	0.00958789	0.00938616	0.0111715	18.2787	7.74507	14.643	0.00957537	10.1695	1062.05	0.023967	[22.984,-2.664]	10.16	4.029	1.34791
Q9QYB8	Beta-adducin OS=Mus musculus OX=10090 GN=Add2 PE=1 SV=4 - [ADDB_MOUSE]	15	8	11	10	9	6	5	6	4	14.6175	7.19852	11.2053	9.59748	8.45693	6.71408	5.71995	6.64021	3.6676	10.2151	5.68546	0.556572	0.0242815	[-0.951,-8.109]	-4.53	1.466	1.6517
Q9D3A9	Protein tweety homolog 1 OS=Mus musculus OX=10090 GN=Ttyh1 PE=1 SV=1 - [TTYH1_MOUSE]	1	1	3	1	1					0.983586	0.907679	3.06339	0.968377	0.948003	0.0111715	0.0114171	0.0110486	0.00914613	1.37421	0.0106958	0.00778327	0.0248218	[-0.19,-2.537]	-1.364	0.422	1.7277
Q91X72	Hemopexin OS=Mus musculus OX=10090 GN=Hpx PE=1 SV=2 - [HEMO_MOUSE]						1		2	3	0.00973848	0.00898692	0.0101774	0.00958789	0.00938616	1.12832	0.0114171	2.22077	2.75298	0.00957537	1.52837	159.615	0.0249464	[3.455,-0.417]	1.519	0.608	1.33543
Q9CQ69	Cytochrome b-c1 complex subunit 8 OS=Mus musculus OX=10090 GN=Uqcrq PE=1 SV=3 - [QCR8_MOUSE]	3	3	2	3	3	1	2	2	1	2.93128	2.70506	2.04566	2.88595	2.82524	1.12832	2.29483	2.22077	0.923759	2.67864	1.64192	0.612968	0.024988	[0.033,-2.106]	-1.037	0.394	1.40685
Q8VE22	28S ribosomal protein S23, mitochondrial OS=Mus musculus OX=10090 GN=Mrps23 PE=1 SV=1 - [RT23_MOUSE]	1	1	1		2					0.983586	0.907679	1.02792	0.00958789	1.88662	0.0111715	0.0114171	0.0110486	0.00914613	0.963078	0.0106958	0.0111059	0.0256423	[-0.126,-1.778]	-0.952	0.297	1.71335
D3YXG0	Hemicentin-1 OS=Mus musculus OX=10090 GN=Hmcn1 PE=1 SV=1 - [HMCN1_MOUSE]	1	2	2	1						0.983586	1.80637	2.04566	0.968377	0.00938616	0.0111715	0.0114171	0.0110486	0.00914613	1.16268	0.0106958	0.00919932	0.0257345	[-0.152,-2.152]	-1.152	0.36	1.71047
Q9D3G5	Syntaxin-11 OS=Mus musculus OX=10090 GN=Stx11 PE=1 SV=1 - [STX11_MOUSE]						1	1	2		0.00973848	0.00898692	0.0101774	0.00958789	0.00938616	1.12832	1.15312	2.22077	0.00914613	0.00957537	1.12784	117.786	0.0257838	[2.555,-0.319]	1.118	0.452	1.32212
Q60597	2-oxoglutarate dehydrogenase, mitochondrial OS=Mus musculus OX=10090 GN=Ogdh PE=1 SV=3 - [ODO1_MOUSE]	40	32	31	27	29	21	21	13	25	38.9637	28.7671	31.5601	25.8969	27.2293	23.4713	23.9873	14.3742	22.8745	30.4834	21.1768	0.6947	0.025941	[-1.592,-17.021]	-9.307	3.252	1.52977
Q8VC30	Triokinase/FMN cyclase OS=Mus musculus OX=10090 GN=Tkfc PE=1 SV=1 - [TKFC_MOUSE]	1		1	2	1					0.983586	0.00898692	1.02792	1.92717	0.948003	0.0111715	0.0114171	0.0110486	0.00914613	0.979132	0.0106958	0.0109238	0.026023	[-0.126,-1.811]	-0.968	0.304	1.70203
Q9EPL8	Importin-7 OS=Mus musculus OX=10090 GN=Ipo7 PE=1 SV=2 - [IPO7_MOUSE]	1		1	2	1					0.983586	0.00898692	1.02792	1.92717	0.948003	0.0111715	0.0114171	0.0110486	0.00914613	0.979132	0.0106958	0.0109238	0.026023	[-0.126,-1.811]	-0.968	0.304	1.70203
Q9EPU4	Cleavage and polyadenylation specificity factor subunit 1 OS=Mus musculus OX=10090 GN=Cpsf1 PE=1 SV=1 - [CPSF1_MOUSE]	1		1	2	1					0.983586	0.00898692	1.02792	1.92717	0.948003	0.0111715	0.0114171	0.0110486	0.00914613	0.979132	0.0106958	0.0109238	0.026023	[-0.126,-1.811]	-0.968	0.304	1.70203
Q5DU56	Protein NLRC3 OS=Mus musculus OX=10090 GN=Nlrc3 PE=1 SV=2 - [NLRC3_MOUSE]						2		2	1	0.00973848	0.00898692	0.0101774	0.00958789	0.00938616	2.24547	0.0114171	2.22077	0.923759	0.00957537	1.35035	141.024	0.0260283	[3.068,-0.386]	1.341	0.543	1.32006
Q91V61	Sideroflexin-3 OS=Mus musculus OX=10090 GN=Sfxn3 PE=1 SV=1 - [SFXN3_MOUSE]	9	10	12	11	8	6	6	7	7	8.77437	8.99591	12.223	10.5563	7.51832	6.71408	6.86166	7.74507	6.41144	9.61358	6.93306	0.721173	0.0261583	[-0.462,-4.899]	-2.681	0.861	1.66441
Q9DBS4	Acyl-coenzyme A oxidase-like protein OS=Mus musculus OX=10090 GN=Acoxl PE=1 SV=1 - [ACOXL_MOUSE]	1	1		2	2					0.983586	0.907679	0.0101774	1.92717	1.88662	0.0111715	0.0114171	0.0110486	0.00914613	1.14305	0.0106958	0.0093573	0.0262705	[-0.144,-2.12]	-1.132	0.356	1.69966
Q791V5	Mitochondrial carrier homolog 2 OS=Mus musculus OX=10090 GN=Mtch2 PE=1 SV=1 - [MTCH2_MOUSE]	1	2	1	2	2		1		1	0.983586	1.80637	1.02792	1.92717	1.88662	0.0111715	1.15312	0.0110486	0.923759	1.52633	0.524776	0.343815	0.0266126	[-0.089,-1.914]	-1.002	0.368	1.45541
O70133	ATP-dependent RNA helicase A OS=Mus musculus OX=10090 GN=Dhx9 PE=1 SV=2 - [DHX9_MOUSE]	8	8	5	12	9	4	4	5	1	7.80052	7.19852	5.09887	11.5151	8.45693	4.47978	4.57824	5.53535	0.923759	8.01398	3.87928	0.484064	0.0266325	[-0.69,-7.579]	-4.135	1.453	1.52116
Q9CS72	Filamin-A-interacting protein 1 OS=Mus musculus OX=10090 GN=Filip1 PE=1 SV=2 - [FLIP1_MOUSE]						2	1	1		0.00973848	0.00898692	0.0101774	0.00958789	0.00938616	2.24547	1.15312	1.11591	0.00914613	0.00957537	1.13091	118.106	0.0266631	[2.574,-0.332]	1.121	0.457	1.31116
Q8VBW6	NEDD8-activating enzyme E1 regulatory subunit OS=Mus musculus OX=10090 GN=Nae1 PE=1 SV=1 - [ULA1_MOUSE]	1	1		1	2					0.983586	0.907679	0.0101774	0.968377	1.88662	0.0111715	0.0114171	0.0110486	0.00914613	0.951288	0.0106958	0.0112435	0.0267797	[-0.116,-1.765]	-0.941	0.297	1.69355
Q8K2B3	Succinate dehydrogenase [ubiquinone] flavoprotein subunit, mitochondrial OS=Mus musculus OX=10090 GN=Sdha PE=1 SV=1 - [SDHA_MOUSE]	30	26	23	18	24	19	11	7	16	29.2252	23.375	23.4182	17.2678	22.5362	21.237	12.5702	7.74507	14.643	23.1645	14.0488	0.606481	0.0268753	[-0.665,-17.566]	-9.116	3.381	1.4412
P07356	Annexin A2 OS=Mus musculus OX=10090 GN=Anxa2 PE=1 SV=2 - [ANXA2_MOUSE]	1			1		1	1	2	4	0.983586	0.00898692	0.0101774	0.968377	0.00938616	1.12832	1.15312	2.22077	3.6676	0.396103	2.04245	5.15637	0.026947	[3.444,-0.152]	1.646	0.644	1.36619
Q8VHI6	Wiskott-Aldrich syndrome protein family member 3 OS=Mus musculus OX=10090 GN=Wasf3 PE=1 SV=1 - [WASF3_MOUSE]		2	2	1	3					0.00973848	1.80637	2.04566	0.968377	2.82524	0.0111715	0.0114171	0.0110486	0.00914613	1.53108	0.0106958	0.00698582	0.0272265	[-0.182,-2.859]	-1.52	0.482	1.68563
P08103	Tyrosine-protein kinase HCK OS=Mus musculus OX=10090 GN=Hck PE=1 SV=4 - [HCK_MOUSE]	2		1	1	1					1.95743	0.00898692	1.02792	0.968377	0.948003	0.0111715	0.0114171	0.0110486	0.00914613	0.982143	0.0106958	0.0108903	0.0273615	[-0.115,-1.828]	-0.971	0.308	1.68513
Q9EPJ9	ADP-ribosylation factor GTPase-activating protein 1 OS=Mus musculus OX=10090 GN=Arfgap1 PE=1 SV=2 - [ARFG1_MOUSE]		1	1	2	1					0.00973848	0.907679	1.02792	1.92717	0.948003	0.0111715	0.0114171	0.0110486	0.00914613	0.9641	0.0106958	0.0110941	0.0277844	[-0.11,-1.797]	-0.953	0.304	1.67566
Q641P0	Actin-related protein 3B OS=Mus musculus OX=10090 GN=Actr3b PE=1 SV=1 - [ARP3B_MOUSE]	7	5	4	5	4	3	2	2	4	6.82667	4.50245	4.08113	4.80353	3.76385	3.36262	2.29483	2.22077	3.6676	4.79553	2.88646	0.601906	0.0279004	[-0.352,-3.466]	-1.909	0.652	1.56504
Q61838	Pregnancy zone protein OS=Mus musculus OX=10090 GN=Pzp PE=1 SV=3 - [PZP_MOUSE]						1	9	2	10	0.00973848	0.00898692	0.0101774	0.00958789	0.00938616	1.12832	10.2868	2.22077	9.15528	0.00957537	5.69779	595.046	0.0280203	[13.151,-1.774]	5.688	2.345	1.29653
P34884	Macrophage migration inhibitory factor OS=Mus musculus OX=10090 GN=Mif PE=1 SV=2 - [MIF_MOUSE]	13	19	18	16	17	11	13	7	10	12.6698	17.0841	18.3295	15.3502	15.9659	12.2998	14.8536	7.74507	9.15528	15.8799	11.0134	0.693547	0.0283501	[-0.103,-9.63]	-4.866	1.857	1.40064
A2AQH4	BCL-6 corepressor-like protein 1 OS=Mus musculus OX=10090 GN=Bcorl1 PE=2 SV=1 - [BCORL_MOUSE]	2	1	1	1						1.95743	0.907679	1.02792	0.968377	0.00938616	0.0111715	0.0114171	0.0110486	0.00914613	0.974159	0.0106958	0.0109796	0.0283736	[-0.107,-1.82]	-0.963	0.309	1.66584
Q91V14	Solute carrier family 12 member 5 OS=Mus musculus OX=10090 GN=Slc12a5 PE=1 SV=2 - [S12A5_MOUSE]	6	8	13	14	16	3	4	7	3	5.85283	7.19852	13.2408	13.4326	15.0272	3.36262	4.57824	7.74507	2.75298	10.9504	4.60973	0.420964	0.0286591	[-1.134,-11.548]	-6.341	2.154	1.57354
P61622	Integrin alpha-11 OS=Mus musculus OX=10090 GN=Itga11 PE=1 SV=1 - [ITA11_MOUSE]	4	1	1	3	1					3.90513	0.907679	1.02792	2.88595	0.948003	0.0111715	0.0114171	0.0110486	0.00914613	1.93494	0.0106958	0.00552774	0.0286664	[-0.208,-3.64]	-1.924	0.618	1.66411
Q9Z2I0	Mitochondrial proton/calcium exchanger protein OS=Mus musculus OX=10090 GN=Letm1 PE=1 SV=1 - [LETM1_MOUSE]	1	1		2	1					0.983586	0.907679	0.0101774	1.92717	0.948003	0.0111715	0.0114171	0.0110486	0.00914613	0.955322	0.0106958	0.011196	0.0286724	[-0.102,-1.787]	-0.945	0.303	1.66708
P47911	60S ribosomal protein L6 OS=Mus musculus OX=10090 GN=Rpl6 PE=1 SV=3 - [RL6_MOUSE]		2	2	3	1					0.00973848	1.80637	2.04566	2.88595	0.948003	0.0111715	0.0114171	0.0110486	0.00914613	1.53914	0.0106958	0.0069492	0.0287994	[-0.164,-2.893]	-1.528	0.491	1.66344
Q8R326	Paraspeckle component 1 OS=Mus musculus OX=10090 GN=Pspc1 PE=1 SV=1 - [PSPC1_MOUSE]	1		1		1	2	1	1	2	0.983586	0.00898692	1.02792	0.00958789	0.948003	2.24547	1.15312	1.11591	1.83837	0.595616	1.58822	2.66652	0.0293294	[1.869,0.116]	0.993	0.365	1.45419
Q571F8	Glutaminase liver isoform, mitochondrial OS=Mus musculus OX=10090 GN=Gls2 PE=1 SV=2 - [GLSL_MOUSE]	5	3	3	1	3	1	1	1		4.87898	2.70506	3.06339	0.968377	2.82524	1.12832	1.15312	1.11591	0.00914613	2.88821	0.851625	0.294863	0.0293871	[-0.331,-3.742]	-2.037	0.682	1.59651
Q8BYI9	Tenascin-R OS=Mus musculus OX=10090 GN=Tnr PE=1 SV=2 - [TENR_MOUSE]	45	37	35	49	43	30	24	28	37	43.8329	33.2606	35.631	46.9902	40.3699	33.5257	27.4124	30.9471	33.8498	40.0169	31.4338	0.785511	0.0297361	[-1.465,-15.702]	-8.583	2.937	1.56207
Q8BIJ6	Isoleucine--tRNA ligase, mitochondrial OS=Mus musculus OX=10090 GN=Iars2 PE=1 SV=1 - [SYIM_MOUSE]	5	3	3	2	5	1	2		2	4.87898	2.70506	3.06339	1.92717	4.70247	1.12832	2.29483	0.0110486	1.83837	3.45541	1.31814	0.381472	0.0297576	[-0.338,-3.937]	-2.137	0.761	1.50102
Q60931	Voltage-dependent anion-selective channel protein 3 OS=Mus musculus OX=10090 GN=Vdac3 PE=1 SV=1 - [VDAC3_MOUSE]	14	36	44	33	42	12	13	19	14	13.6436	32.3619	44.7907	31.6496	39.4313	13.417	14.8536	21.0034	12.8137	32.3754	15.5219	0.479435	0.0298027	[-2.451,-31.256]	-16.853	5.594	1.61035
P14094	Sodium/potassium-transporting ATPase subunit beta-1 OS=Mus musculus OX=10090 GN=Atp1b1 PE=1 SV=1 - [AT1B1_MOUSE]	44	52	58	57	70	35	31	43	39	42.8591	46.741	59.039	54.6606	65.7125	39.1115	35.4043	47.52	35.6791	53.8024	39.4287	0.732843	0.0299084	[-2.442,-26.306]	-14.374	4.997	1.53757
P14873	Microtubule-associated protein 1B OS=Mus musculus OX=10090 GN=Map1b PE=1 SV=2 - [MAP1B_MOUSE]	86	89	59	83	67	37	38	46	77	83.7607	79.9926	60.0568	79.5891	62.8967	41.3458	43.3963	50.8346	70.4343	73.2592	51.5027	0.703021	0.0303477	[-1.474,-42.039]	-21.756	8.237	1.41181
Q9CQJ8	NADH dehydrogenase [ubiquinone] 1 beta subcomplex subunit 9 OS=Mus musculus OX=10090 GN=Ndufb9 PE=1 SV=3 - [NDUB9_MOUSE]	2	1	1	3	1				1	1.95743	0.907679	1.02792	2.88595	0.948003	0.0111715	0.0114171	0.0110486	0.923759	1.5454	0.239349	0.154879	0.0303596	[-0.217,-2.395]	-1.306	0.449	1.55476
P62897	Cytochrome c, somatic OS=Mus musculus OX=10090 GN=Cycs PE=1 SV=2 - [CYC_MOUSE]	38	24	25	27	21	46	34	40	31	37.016	21.5776	25.4537	25.8969	19.7203	51.4001	38.8294	44.2054	28.3621	25.9329	40.6993	1.56941	0.0303641	[29.292,0.241]	14.766	5.707	1.383
O08599	Syntaxin-binding protein 1 OS=Mus musculus OX=10090 GN=Stxbp1 PE=1 SV=2 - [STXB1_MOUSE]	117	142	151	116	146	96	86	102	95	113.95	127.623	153.689	111.229	137.047	107.258	98.1982	112.707	86.8974	128.708	101.265	0.786783	0.0304064	[-4.528,-50.357]	-27.443	9.633	1.52278
Q9JI46	Diphosphoinositol polyphosphate phosphohydrolase 1 OS=Mus musculus OX=10090 GN=Nudt3 PE=1 SV=1 - [NUDT3_MOUSE]		2	1		2	3	2	2	2	0.00973848	1.80637	1.02792	0.00958789	1.88662	3.36262	2.29483	2.22077	1.83837	0.948047	2.42915	2.56227	0.0304617	[2.725,0.237]	1.481	0.525	1.50786
P04370	Myelin basic protein OS=Mus musculus OX=10090 GN=Mbp PE=1 SV=2 - [MBP_MOUSE]	91	134	126	155	142	80	84	86	102	88.6299	120.434	128.245	148.622	133.293	89.3832	95.9148	95.029	93.2997	123.845	93.4067	0.754224	0.0313206	[-3.002,-57.874]	-30.438	10.04	1.6205
Q99MR8	Methylcrotonoyl-CoA carboxylase subunit alpha, mitochondrial OS=Mus musculus OX=10090 GN=Mccc1 PE=1 SV=2 - [MCCA_MOUSE]	2	3	3	2					1	1.95743	2.70506	3.06339	1.92717	0.00938616	0.0111715	0.0114171	0.0110486	0.923759	1.93249	0.239349	0.123855	0.031447	[-0.246,-3.14]	-1.693	0.575	1.57382
P12382	ATP-dependent 6-phosphofructokinase, liver type OS=Mus musculus OX=10090 GN=Pfkl PE=1 SV=4 - [PFKAL_MOUSE]	17	15	11	12	12	10	8	7	4	16.5652	13.4894	11.2053	11.5151	11.2728	11.1827	9.14507	7.74507	3.6676	12.8095	7.9351	0.619469	0.0315118	[-0.103,-9.646]	-4.874	1.892	1.37699
Q9WUB3	Glycogen phosphorylase, muscle form OS=Mus musculus OX=10090 GN=Pygm PE=1 SV=3 - [PYGM_MOUSE]	21	22	24	22	19	16	12	17	17	20.4605	19.7802	24.4359	21.1029	17.8431	17.8856	13.7119	18.7937	15.5576	20.7245	16.4872	0.795539	0.0317538	[-0.481,-7.994]	-4.237	1.575	1.43795
Q9D483	DNA-directed RNA polymerase III subunit RPC3 OS=Mus musculus OX=10090 GN=Polr3c PE=1 SV=1 - [RPC3_MOUSE]						2	1	3		0.00973848	0.00898692	0.0101774	0.00958789	0.00938616	2.24547	1.15312	3.32563	0.00914613	0.00957537	1.68334	175.799	0.0318395	[3.942,-0.595]	1.674	0.713	1.25497
P11370	Retrovirus-related Env polyprotein from Fv-4 locus OS=Mus musculus OX=10090 GN=Fv4 PE=1 SV=2 - [ENV2_MOUSE]						2	1		1	0.00973848	0.00898692	0.0101774	0.00958789	0.00938616	2.24547	1.15312	0.0110486	0.923759	0.00957537	1.08335	113.139	0.032365	[2.535,-0.388]	1.074	0.459	1.25071
P59808	SAM and SH3 domain-containing protein 1 OS=Mus musculus OX=10090 GN=Sash1 PE=1 SV=1 - [SASH1_MOUSE]						2	1		1	0.00973848	0.00898692	0.0101774	0.00958789	0.00938616	2.24547	1.15312	0.0110486	0.923759	0.00957537	1.08335	113.139	0.032365	[2.535,-0.388]	1.074	0.459	1.25071
Q9WV92	Band 4.1-like protein 3 OS=Mus musculus OX=10090 GN=Epb41l3 PE=1 SV=1 - [E41L3_MOUSE]	51	34	39	26	45	26	18	23	16	49.676	30.5645	39.702	24.9381	42.2471	29.0571	20.5621	25.4228	14.643	37.4255	22.4213	0.599089	0.0329203	[-2.222,-27.786]	-15.004	5.369	1.49376
Q99LC3	NADH dehydrogenase [ubiquinone] 1 alpha subcomplex subunit 10, mitochondrial OS=Mus musculus OX=10090 GN=Ndufa10 PE=1 SV=1 - [NDUAA_MOUSE]	12	16	22	17	19	9	5	12	12	11.6959	14.3881	22.4004	16.309	17.8431	10.0655	5.71995	13.2694	10.9845	16.5273	10.0098	0.605655	0.0329958	[-0.868,-12.167]	-6.517	2.389	1.45813
Q91VR8	Protein BRICK1 OS=Mus musculus OX=10090 GN=Brk1 PE=1 SV=1 - [BRK1_MOUSE]	1	1	2		1					0.983586	0.907679	2.04566	0.00958789	0.948003	0.0111715	0.0114171	0.0110486	0.00914613	0.978902	0.0106958	0.0109263	0.0331584	[-0.072,-1.864]	-0.968	0.323	1.60191
O09160	Galactoside alpha-(1,2)-fucosyltransferase 1 OS=Mus musculus OX=10090 GN=Fut1 PE=1 SV=2 - [FUT1_MOUSE]	1			4	3	5	6	5	2	0.983586	0.00898692	0.0101774	3.84474	2.82524	5.59693	6.86166	5.53535	1.83837	1.53455	4.95808	3.23097	0.0331683	[6.721,0.127]	3.424	1.331	1.37506
Q9QYR6	Microtubule-associated protein 1A OS=Mus musculus OX=10090 GN=Map1a PE=1 SV=2 - [MAP1A_MOUSE]	67	79	65	89	82	45	55	44	74	65.2576	71.0057	66.1632	85.3418	76.9759	50.283	62.8053	48.6249	67.6905	72.9488	57.3509	0.78618	0.0332491	[-1.043,-30.153]	-15.598	5.986	1.39283
Q7TQG1	Pleckstrin homology domain-containing family A member 6 OS=Mus musculus OX=10090 GN=Plekha6 PE=1 SV=1 - [PKHA6_MOUSE]						2		1	1	0.00973848	0.00898692	0.0101774	0.00958789	0.00938616	2.24547	0.0114171	1.11591	0.923759	0.00957537	1.07414	112.177	0.0333308	[2.525,-0.395]	1.065	0.459	1.24023
Q61092	Laminin subunit gamma-2 OS=Mus musculus OX=10090 GN=Lamc2 PE=1 SV=2 - [LAMC2_MOUSE]			1			2	3	2		0.00973848	0.00898692	1.02792	0.00958789	0.00938616	2.24547	3.43654	2.22077	0.00914613	0.213123	1.97798	9.28093	0.0335365	[3.954,-0.424]	1.765	0.743	1.26976
P61079	Ubiquitin-conjugating enzyme E2 D3 OS=Mus musculus OX=10090 GN=Ube2d3 PE=1 SV=1 - [UB2D3_MOUSE]		1	2	1	1					0.00973848	0.907679	2.04566	0.968377	0.948003	0.0111715	0.0114171	0.0110486	0.00914613	0.97589	0.0106958	0.0109601	0.0335494	[-0.069,-1.861]	-0.965	0.323	1.59695
P62835	Ras-related protein Rap-1A OS=Mus musculus OX=10090 GN=Rap1a PE=1 SV=1 - [RAP1A_MOUSE]	7	4	5	9	5	4	1	3		6.82667	3.60376	5.09887	8.63869	4.70247	4.47978	1.15312	3.32563	0.00914613	5.77409	2.24192	0.388272	0.0337362	[-0.298,-6.766]	-3.532	1.346	1.40263
Q6P4T2	U5 small nuclear ribonucleoprotein 200 kDa helicase OS=Mus musculus OX=10090 GN=Snrnp200 PE=1 SV=1 - [U520_MOUSE]	1	1				1	1	1	1	0.983586	0.907679	0.0101774	0.00958789	0.00938616	1.12832	1.15312	1.11591	0.923759	0.384083	1.08028	2.81261	0.0337561	[1.327,0.066]	0.696	0.236	1.57639
Q6VGS5	Protein Daple OS=Mus musculus OX=10090 GN=Ccdc88c PE=1 SV=1 - [DAPLE_MOUSE]	1	1	1	1	2		1			0.983586	0.907679	1.02792	0.968377	1.88662	0.0111715	1.15312	0.0110486	0.00914613	1.15484	0.296122	0.25642	0.0338242	[-0.001,-1.717]	-0.859	0.34	1.35046
Q60932	Voltage-dependent anion-selective channel protein 1 OS=Mus musculus OX=10090 GN=Vdac1 PE=1 SV=3 - [VDAC1_MOUSE]	43	91	110	80	105	38	45	48	39	41.8852	81.79	111.961	76.7127	98.5641	42.4629	51.3882	53.0443	35.6791	82.1827	45.6436	0.555392	0.0339931	[-4.145,-68.933]	-36.539	12.525	1.55935
P60904	DnaJ homolog subfamily C member 5 OS=Mus musculus OX=10090 GN=Dnajc5 PE=1 SV=1 - [DNJC5_MOUSE]	7	8	13	10	8	1	2	8	1	6.82667	7.19852	13.2408	9.59748	7.51832	1.12832	2.29483	8.84993	0.923759	8.87636	3.29921	0.371685	0.034518	[0.047,-11.201]	-5.577	2.222	1.3416
P16546	Spectrin alpha chain, non-erythrocytic 1 OS=Mus musculus OX=10090 GN=Sptan1 PE=1 SV=4 - [SPTN1_MOUSE]	249	309	321	341	341	232	199	235	260	242.498	277.705	326.704	326.957	320.078	259.19	227.211	259.653	237.809	298.788	245.966	0.823211	0.0354146	[-6.563,-99.082]	-52.823	18.628	1.51573
P97390	Vacuolar protein sorting-associated protein 45 OS=Mus musculus OX=10090 GN=Vps45 PE=1 SV=1 - [VPS45_MOUSE]	1	1	1	2	1		1			0.983586	0.907679	1.02792	1.92717	0.948003	0.0111715	1.15312	0.0110486	0.00914613	1.15887	0.296122	0.255527	0.0359029	[0,-1.725]	-0.863	0.345	1.33708
Q8CHC4	Synaptojanin-1 OS=Mus musculus OX=10090 GN=Synj1 PE=1 SV=3 - [SYNJ1_MOUSE]	42	30	36	30	36	19	3	23	29	40.9114	26.9698	36.6488	28.7733	33.7996	21.237	3.43654	25.4228	26.5329	33.4205	19.1573	0.57322	0.0364129	[1.723,-30.249]	-14.263	5.938	1.28392
P02301	Histone H3.3C OS=Mus musculus OX=10090 GN=H3-5 PE=3 SV=3 - [H3C_MOUSE]	4	8	12	8	11	17	12	24	11	3.90513	7.19852	12.223	7.6799	10.3342	19.0027	13.7119	26.5277	10.0699	8.26815	17.3281	2.09576	0.0371212	[19.789,-1.669]	9.06	3.846	1.25917
Q8VED9	Galectin-related protein OS=Mus musculus OX=10090 GN=Lgalsl PE=1 SV=1 - [LEGL_MOUSE]	2	2	2	1	3	1	1	1		1.95743	1.80637	2.04566	0.968377	2.82524	1.12832	1.15312	1.11591	0.00914613	1.92061	0.851625	0.443413	0.0372888	[-0.102,-2.036]	-1.069	0.408	1.4005
P01654	Ig kappa chain V-III region PC 2880/PC 1229 OS=Mus musculus OX=10090 PE=1 SV=1 - [KV3A1_MOUSE]							1	2	4	0.00973848	0.00898692	0.0101774	0.00958789	0.00938616	0.0111715	1.15312	2.22077	3.6676	0.00957537	1.76317	184.135	0.0373493	[4.232,-0.725]	1.754	0.779	1.20353
Q9CQQ7	ATP synthase F(0) complex subunit B1, mitochondrial OS=Mus musculus OX=10090 GN=Atp5pb PE=1 SV=1 - [AT5F1_MOUSE]	10	20	14	13	14	12	5	6	5	9.74822	17.9828	14.2585	12.4738	13.15	13.417	5.71995	6.64021	4.58221	13.5227	7.58984	0.561267	0.0373607	[0.065,-11.931]	-5.933	2.397	1.32304
P23506	Protein-L-isoaspartate(D-aspartate) O-methyltransferase OS=Mus musculus OX=10090 GN=Pcmt1 PE=1 SV=3 - [PIMT_MOUSE]	2	4	3	2	3	5	5	2	7	1.95743	3.60376	3.06339	1.92717	2.82524	5.59693	5.71995	2.22077	6.41144	2.6754	4.98727	1.86412	0.0376301	[5.155,-0.532]	2.312	0.994	1.24328
Q8VCM7	Fibrinogen gamma chain OS=Mus musculus OX=10090 GN=Fgg PE=1 SV=1 - [FIBG_MOUSE]			1				2	5	4	0.00973848	0.00898692	1.02792	0.00958789	0.00938616	0.0111715	2.29483	5.53535	3.6676	0.213123	2.87724	13.5003	0.0384995	[6.303,-0.975]	2.664	1.181	1.20573
Q62420	Endophilin-A1 OS=Mus musculus OX=10090 GN=Sh3gl2 PE=1 SV=2 - [SH3G2_MOUSE]	26	22	18	27	28	19	16	13	14	25.3298	19.7802	18.3295	25.8969	26.2906	21.237	18.2787	14.3742	12.8137	23.1254	16.6759	0.721109	0.0386964	[-0.346,-12.553]	-6.449	2.544	1.35501
Q8C0Q4	Serine/threonine-protein kinase Nek11 OS=Mus musculus OX=10090 GN=Nek11 PE=2 SV=2 - [NEK11_MOUSE]	3	2	2	3	3			2	2	2.93128	1.80637	2.04566	2.88595	2.82524	0.0111715	0.0114171	2.22077	1.83837	2.4989	1.02043	0.408353	0.0387247	[0.285,-3.242]	-1.478	0.634	1.2461
Q60673	Receptor-type tyrosine-protein phosphatase-like N OS=Mus musculus OX=10090 GN=Ptprn PE=1 SV=2 - [PTPRN_MOUSE]	1	1	2	1	1	1				0.983586	0.907679	2.04566	0.968377	0.948003	1.12832	0.0114171	0.0110486	0.00914613	1.17066	0.289984	0.247709	0.0397145	[-0.015,-1.746]	-0.881	0.355	1.32652
Q9R1Q8	Transgelin-3 OS=Mus musculus OX=10090 GN=Tagln3 PE=1 SV=1 - [TAGL3_MOUSE]	14	13	10	15	12	13	12	14	16	13.6436	11.692	10.1876	14.3914	11.2728	14.5341	13.7119	15.4791	14.643	12.2375	14.592	1.1924	0.0399971	[4.489,0.22]	2.355	0.856	1.47056
P16332	Methylmalonyl-CoA mutase, mitochondrial OS=Mus musculus OX=10090 GN=Mmut PE=1 SV=2 - [MUTA_MOUSE]	4	3	2	1	2	1		1	1	3.90513	2.70506	2.04566	0.968377	1.88662	1.12832	0.0114171	1.11591	0.923759	2.30217	0.794852	0.345262	0.0401876	[-0.151,-2.864]	-1.507	0.555	1.4514
Q9JIS5	Synaptic vesicle glycoprotein 2A OS=Mus musculus OX=10090 GN=Sv2a PE=1 SV=1 - [SV2A_MOUSE]	2	3	9	10	8	1			4	1.95743	2.70506	9.16983	9.59748	7.51832	1.12832	0.0114171	0.0110486	3.6676	6.18962	1.2046	0.194615	0.0402474	[-0.492,-9.478]	-4.985	1.833	1.45368
Q3TXX4	Vesicular glutamate transporter 1 OS=Mus musculus OX=10090 GN=Slc17a7 PE=1 SV=2 - [VGLU1_MOUSE]	4	3	9	12	5	3			2	3.90513	2.70506	9.16983	11.5151	4.70247	3.36262	0.0114171	0.0110486	1.83837	6.39951	1.30587	0.204057	0.0408593	[-0.459,-9.728]	-5.094	1.867	1.45841
P46660	Alpha-internexin OS=Mus musculus OX=10090 GN=Ina PE=1 SV=3 - [AINX_MOUSE]	173	144	136	166	169	117	119	118	122	168.485	129.421	138.423	159.169	158.636	130.718	135.874	130.384	111.592	150.827	127.142	0.842969	0.0409757	[-2.272,-45.096]	-23.684	9.009	1.40522
Q6Q477	Plasma membrane calcium-transporting ATPase 4 OS=Mus musculus OX=10090 GN=Atp2b4 PE=1 SV=1 - [AT2B4_MOUSE]	10	9	17	12	12	5	5	8	8	9.74822	8.09722	17.3117	11.5151	11.2728	5.59693	5.71995	8.84993	7.32605	11.589	6.87321	0.593081	0.0412064	[-0.421,-9.011]	-4.716	1.735	1.45292
Q9QYG0	Protein NDRG2 OS=Mus musculus OX=10090 GN=Ndrg2 PE=1 SV=1 - [NDRG2_MOUSE]	22	23	20	18	20	14	8	17	17	21.4344	20.6789	20.365	17.2678	18.7817	15.6513	9.14507	18.7937	15.5576	19.7056	14.7869	0.750392	0.0412148	[1.189,-11.026]	-4.919	2.159	1.21784
P62484	Abl interactor 2 OS=Mus musculus OX=10090 GN=Abi2 PE=1 SV=1 - [ABI2_MOUSE]	4		1	3	2					3.90513	0.00898692	1.02792	2.88595	1.88662	0.0111715	0.0114171	0.0110486	0.00914613	1.94292	0.0106958	0.00550502	0.0412169	[-0.037,-3.828]	-1.932	0.683	1.512
Q9CQ62	2,4-dienoyl-CoA reductase [(3E)-enoyl-CoA-producing], mitochondrial OS=Mus musculus OX=10090 GN=Decr1 PE=1 SV=1 - [DECR_MOUSE]	1		1	1		2	2	1	1	0.983586	0.00898692	1.02792	0.968377	0.00938616	2.24547	2.29483	1.11591	0.923759	0.599651	1.64499	2.74325	0.0417473	[2.14,-0.049]	1.045	0.436	1.28114
Q8VHH5	Arf-GAP with GTPase, ANK repeat and PH domain-containing protein 3 OS=Mus musculus OX=10090 GN=Agap3 PE=1 SV=1 - [AGAP3_MOUSE]	3	1	1	2	1			1		2.93128	0.907679	1.02792	1.92717	0.948003	0.0111715	0.0114171	1.11591	0.00914613	1.54841	0.286911	0.185294	0.0420035	[-0.115,-2.408]	-1.261	0.481	1.40132
P29391	Ferritin light chain 1 OS=Mus musculus OX=10090 GN=Ftl1 PE=1 SV=2 - [FRIL1_MOUSE]	5	2	2	2	4	1	9	15	21	4.87898	1.80637	2.04566	1.92717	3.76385	1.12832	10.2868	16.5839	19.216	2.8844	11.8038	4.09227	0.0423556	[21.545,-3.706]	8.919	4.068	1.17193
B9EKR1	Receptor-type tyrosine-protein phosphatase zeta OS=Mus musculus OX=10090 GN=Ptprz1 PE=1 SV=1 - [PTPRZ_MOUSE]	7	7	5	6	2	2	3	2	3	6.82667	6.29983	5.09887	5.76232	1.88662	2.24547	3.43654	2.22077	2.75298	5.17486	2.66394	0.514785	0.0431154	[-0.131,-4.891]	-2.511	0.916	1.46527
Q9DCZ4	MICOS complex subunit Mic26 OS=Mus musculus OX=10090 GN=Apoo PE=1 SV=2 - [MIC26_MOUSE]	2	2	1	3	2	1	1	1	1	1.95743	1.80637	1.02792	2.88595	1.88662	1.12832	1.15312	1.11591	0.923759	1.91286	1.08028	0.564745	0.0432718	[-0.019,-1.646]	-0.833	0.3	1.48419
Q9JME5	AP-3 complex subunit beta-2 OS=Mus musculus OX=10090 GN=Ap3b2 PE=1 SV=2 - [AP3B2_MOUSE]	8	9	3	5	3	1		2	4	7.80052	8.09722	3.06339	4.80353	2.82524	1.12832	0.0114171	2.22077	3.6676	5.31798	1.75703	0.330394	0.0438545	[-0.288,-6.834]	-3.561	1.372	1.38734
P54227	Stathmin OS=Mus musculus OX=10090 GN=Stmn1 PE=1 SV=2 - [STMN1_MOUSE]	18	16	11	13	16	12	8	8	11	17.539	14.3881	11.2053	12.4738	15.0272	13.417	9.14507	8.84993	10.0699	14.1267	10.3705	0.734104	0.0449986	[-0.171,-7.341]	-3.756	1.513	1.32694
O35633	Vesicular inhibitory amino acid transporter OS=Mus musculus OX=10090 GN=Slc32a1 PE=1 SV=3 - [VIAAT_MOUSE]	6	7	7	9	5	2	6	2	3	5.85283	6.29983	7.13435	8.63869	4.70247	2.24547	6.86166	2.22077	2.75298	6.52563	3.52022	0.539445	0.045202	[0.339,-6.35]	-3.005	1.3	1.23557
Q3UYC0	Protein phosphatase 1H OS=Mus musculus OX=10090 GN=Ppm1h PE=1 SV=1 - [PPM1H_MOUSE]	3	4	3	4	3	3	2	1	1	2.93128	3.60376	3.06339	3.84474	2.82524	3.36262	2.29483	1.11591	0.923759	3.25368	1.92428	0.591416	0.0454304	[0.386,-3.045]	-1.329	0.601	1.182
Q8BRT1	CLIP-associating protein 2 OS=Mus musculus OX=10090 GN=Clasp2 PE=1 SV=1 - [CLAP2_MOUSE]		2	1	3	1					0.00973848	1.80637	1.02792	2.88595	0.948003	0.0111715	0.0114171	0.0110486	0.00914613	1.3356	0.0106958	0.00800827	0.0454872	[0.011,-2.66]	-1.325	0.481	1.47244
Q99L43	Phosphatidate cytidylyltransferase 2 OS=Mus musculus OX=10090 GN=Cds2 PE=1 SV=1 - [CDS2_MOUSE]	3	4	4	3	3	1		1	4	2.93128	3.60376	4.08113	2.88595	2.82524	1.12832	0.0114171	1.11591	3.6676	3.26547	1.48081	0.453475	0.0457817	[0.57,-4.14]	-1.785	0.813	1.17358
Q8R5H6	Wiskott-Aldrich syndrome protein family member 1 OS=Mus musculus OX=10090 GN=Wasf1 PE=1 SV=2 - [WASF1_MOUSE]	5	2	5	2	4	2	1		2	4.87898	1.80637	5.09887	1.92717	3.76385	2.24547	1.15312	0.0110486	1.83837	3.49505	1.312	0.37539	0.0465933	[-0.142,-4.224]	-2.183	0.856	1.36316
Q99JP7	Glutathione hydrolase 7 OS=Mus musculus OX=10090 GN=Ggt7 PE=1 SV=2 - [GGT7_MOUSE]	4	4		6	3	1	1			3.90513	3.60376	0.0101774	5.76232	2.82524	1.12832	1.15312	0.0110486	0.00914613	3.22132	0.57541	0.178625	0.0470718	[-0.086,-5.205]	-2.646	0.992	1.42575
E9Q912	Rap1 GTPase-GDP dissociation stimulator 1 OS=Mus musculus OX=10090 GN=Rap1gds1 PE=2 SV=1 - [GDS1_MOUSE]	27	19	15	19	21	9	9	8	21	26.3036	17.0841	15.2763	18.2266	19.7203	10.0655	10.2868	8.84993	19.216	19.3222	12.1046	0.626459	0.0471208	[0.204,-14.64]	-7.218	3.048	1.26581
P70296	Phosphatidylethanolamine-binding protein 1 OS=Mus musculus OX=10090 GN=Pebp1 PE=1 SV=3 - [PEBP1_MOUSE]	34	31	26	30	32	29	29	28	37	33.1206	27.8684	26.4714	28.7733	30.0451	32.4085	33.1209	30.9471	33.8498	29.2558	32.5816	1.11368	0.0480229	[6.47,0.181]	3.326	1.287	1.38137
P60766	Cell division control protein 42 homolog OS=Mus musculus OX=10090 GN=Cdc42 PE=1 SV=2 - [CDC42_MOUSE]	9	7	7	6	8	9	10	7	9	8.77437	6.29983	7.13435	5.76232	7.51832	10.0655	11.4285	7.74507	8.24066	7.09784	9.36994	1.32011	0.0480942	[4.81,-0.266]	2.272	0.995	1.22054
Q80VW5	Whirlin OS=Mus musculus OX=10090 GN=Whrn PE=1 SV=3 - [WHRN_MOUSE]	1	1		3	2					0.983586	0.907679	0.0101774	2.88595	1.88662	0.0111715	0.0114171	0.0110486	0.00914613	1.3348	0.0106958	0.00801303	0.0481051	[0.032,-2.68]	-1.324	0.488	1.45022
Q9QZX7	Serine racemase OS=Mus musculus OX=10090 GN=Srr PE=1 SV=1 - [SRR_MOUSE]	6	8	6	7	9	6	3		5	5.85283	7.19852	6.11661	6.72111	8.45693	6.71408	3.43654	0.0110486	4.58221	6.8692	3.68597	0.536593	0.0487699	[1.069,-7.435]	-3.183	1.475	1.15348
P62141	Serine/threonine-protein phosphatase PP1-beta catalytic subunit OS=Mus musculus OX=10090 GN=Ppp1cb PE=1 SV=3 - [PP1B_MOUSE]	22	17	22	18	18	12	15	13	14	21.4344	15.2868	22.4004	17.2678	16.9045	13.417	17.137	14.3742	12.8137	18.6588	14.4355	0.773657	0.049013	[-0.217,-8.229]	-4.223	1.679	1.34442
Q9JJU8	SH3 domain-binding glutamic acid-rich-like protein OS=Mus musculus OX=10090 GN=Sh3bgrl PE=1 SV=1 - [SH3L1_MOUSE]	5	2	2	2	4				3	4.87898	1.80637	2.04566	1.92717	3.76385	0.0111715	0.0114171	0.0110486	2.75298	2.8844	0.696656	0.241525	0.0490626	[0.017,-4.392]	-2.188	0.92	1.27123
Q8BLE7	Vesicular glutamate transporter 2 OS=Mus musculus OX=10090 GN=Slc17a6 PE=1 SV=1 - [VGLU2_MOUSE]	3	2	4	5	4	1			4	2.93128	1.80637	4.08113	4.80353	3.76385	1.12832	0.0114171	0.0110486	3.6676	3.47723	1.2046	0.346424	0.0490775	[0.303,-4.848]	-2.273	1.004	1.21013
Q8BG39	Synaptic vesicle glycoprotein 2B OS=Mus musculus OX=10090 GN=Sv2b PE=1 SV=1 - [SV2B_MOUSE]	4	3	4	5	6	1	1	4	2	3.90513	2.70506	4.08113	4.80353	5.64108	1.12832	1.15312	4.43049	1.83837	4.22719	2.13758	0.505673	0.0497155	[0.252,-4.432]	-2.09	0.922	1.21166
E9PUL5	Proline-rich transmembrane protein 2 OS=Mus musculus OX=10090 GN=Prrt2 PE=1 SV=1 - [PRRT2_MOUSE]	2	1	1	3	4	1			1	1.95743	0.907679	1.02792	2.88595	3.76385	1.12832	0.0114171	0.0110486	0.923759	2.10857	0.518637	0.245966	0.0499408	[-0.069,-3.111]	-1.59	0.622	1.36638
