# Supplementary material for: Brain proteome changes after intracerebral hemorrhage in aged male and female mice
Source: Neurobiol Dis. Author manuscript; Available in PMC 2025 Aug 25. (PMC12376891; doi:10.1016/j.nbd.2025.106936)
Supplement: Supplementary Table 4 [file NIHMS2099559-supplement-5.xls]

## Sheet: Sheet0
© 2000-2024 QIAGEN. All rights reserved.
Ingenuity Canonical Pathways	-log(p-value)	Ratio	z-score	Molecules
The citric acid (TCA) cycle and respiratory electron transport	12.4	0.182	-3.162	ACO2,DLAT,DLD,IDH2,IDH3A,IDH3G,MDH2,PDHB,SUCLA2,SUCLG1
Fatty Acid β-oxidation I	11	0.235	-2.646	ACAA2,ACSF2,ECHS1,ECI1,HADH,HADHB,HSD17B10,IVD
TCA Cycle II (Eukaryotic)	10.6	0.304	-2.646	ACO2,DLD,IDH3A,IDH3G,MDH2,SUCLA2,SUCLG1
Valine Degradation I	9.08	0.3	-2.449	ABAT,ALDH6A1,DLD,ECHS1,HADHB,HIBADH
Mitochondrial Fatty Acid Beta-Oxidation	8.54	0.25	-2.449	ACAA2,DECR1,ECHS1,ECI1,HADH,HADHB
Intrinsic Pathway for Apoptosis	7.71	0.127	-1.89	CYCS,PPP3R1,YWHAB,YWHAE,YWHAG,YWHAH,YWHAQ
Isoleucine Degradation I	7.59	0.294	-2	ACAA2,DLD,ECHS1,HADHB,HSD17B10
Branched-chain amino acid catabolism	7.45	0.278	-2.236	ALDH6A1,DLD,ECHS1,HIBADH,HSD17B10
Response to elevated platelet cytosolic Ca2+	7.34	0.0682	1	ACTN1,ALB,FGA,FGB,FGG,HSPA5,PPIA,SOD1,TF
RHO GTPases activate PKNs	6.41	0.179	-2.236	YWHAB,YWHAE,YWHAG,YWHAH,YWHAQ
Mitochondrial Dysfunction	6.38	0.0349	2.309	ACO2,ATP5MG,CYCS,DLAT,DLD,HSD17B10,IDH2,NDUFA2,PDHB,PPP3R1,SOD1,SOD2
TP53 Regulates Metabolic Genes	6.28	0.0795	-2.646	CYCS,PRDX1,YWHAB,YWHAE,YWHAG,YWHAH,YWHAQ
Glutaryl-CoA Degradation	5.84	0.25	#NUM!	ACAA2,HADH,HADHB,HSD17B10
Glutamate Degradation III (via 4-aminobutyrate)	5.81	0.6	#NUM!	ABAT,ALDH5A1,GAD2
Gene and protein expression by JAK-STAT signaling after IL-12 stimulation	5.78	0.135	-0.447	HNRNPA2B1,HSPA9,PPIA,SOD1,SOD2
Translocation of SLC2A4 (GLUT4) to the plasma membrane	5.61	0.0845	-2.449	RALGAPB,YWHAB,YWHAE,YWHAG,YWHAH,YWHAQ
GABA synthesis, release, reuptake and degradation	5.52	0.211	-1	ABAT,ALDH5A1,GAD2,SYT1
Regulation of TLR by endogenous ligand	5.33	0.19	2	FGA,FGB,FGG,S100A9
Acetyl-CoA Biosynthesis I (Pyruvate Dehydrogenase Complex)	5.27	0.429	#NUM!	DLAT,DLD,PDHB
14-3-3-mediated Signaling	5.21	0.0551	-1.633	GFAP,VIM,YWHAB,YWHAE,YWHAG,YWHAH,YWHAQ
Tryptophan Degradation III (Eukaryotic)	5.17	0.174	#NUM!	ACAA2,HADH,HADHB,HSD17B10
Cell Cycle: G2/M DNA Damage Checkpoint Regulation	5.07	0.098	#NUM!	YWHAB,YWHAE,YWHAG,YWHAH,YWHAQ
Glyoxylate metabolism and glycine degradation	4.81	0.143	-2	DLAT,DLD,GOT2,PDHB
Mitochondrial protein import	4.59	0.0781	-2.236	ACO2,CHCHD2,HSPA9,HSPD1,IDH3G
Post-translational protein phosphorylation	4.58	0.0561	0.816	ALB,FGA,FGG,PRKCSH,TF,VCAN
β-alanine Degradation I	4.53	1	#NUM!	ABAT,ALDH6A1
Detoxification of Reactive Oxygen Species	4.32	0.108	-2	CYCS,PRDX1,SOD1,SOD2
ERK5 Signaling	4.28	0.0676	-2.236	YWHAB,YWHAE,YWHAG,YWHAH,YWHAQ
Glutamate and glutamine metabolism	4.26	0.214	#NUM!	GLUD1,GLUL,GOT2
tRNA Charging	4.23	0.103	-2	EARS2,RARS2,SARS1,WARS1
Regulation of Insulin-like Growth Factor (IGF) transport and uptake by IGFBPs	4.21	0.0484	0.816	ALB,FGA,FGG,PRKCSH,TF,VCAN
Acute Phase Response Signaling	4.15	0.0378	0.816	ALB,FGA,FGB,FGG,FTL,SOD2,TF
Glucose metabolism	4.12	0.0625	-2.236	ALDOC,GOT2,MDH2,PC,PFKM
MyD88:MAL(TIRAP) cascade initiated on plasma membrane	4.1	0.0952	2	FGA,FGB,FGG,S100A9
Extrinsic Prothrombin Activation Pathway	4.08	0.188	#NUM!	FGA,FGB,FGG
4-aminobutyrate Degradation I	4.06	0.667	#NUM!	ABAT,ALDH5A1
Iron homeostasis signaling pathway	3.96	0.0435	#NUM!	ACO2,FTL,HBA1/HBA2,Hbb-b1,HSPA9,TF
HIPPO signaling	3.94	0.0575	2.236	YWHAB,YWHAE,YWHAG,YWHAH,YWHAQ
Xenobiotic Metabolism AHR Signaling Pathway	3.94	0.0575	-2.236	ALDH2,ALDH5A1,ALDH6A1,ALDH7A1,GSTM5
GABAergic Receptor Signaling Pathway (Enhanced)	3.94	0.0432	-2.449	ABAT,ALDH5A1,GAD2,GLUD1,GLUL,GOT2
MSP-RON Signaling in Cancer Cells Pathway	3.92	0.0429	-1.633	VIM,YWHAB,YWHAE,YWHAG,YWHAH,YWHAQ
FOXO-mediated transcription	3.84	0.158	#NUM!	YWHAB,YWHAG,YWHAQ
Aryl Hydrocarbon Receptor Signaling	3.62	0.0377	#NUM!	ALDH2,ALDH5A1,ALDH6A1,ALDH7A1,CTSD,GSTM5
Inhibition of ARE-Mediated mRNA Degradation Pathway	3.56	0.0368	-2.236	PSMB3,YWHAB,YWHAE,YWHAG,YWHAH,YWHAQ
IGF-1 Signaling	3.56	0.0476	#NUM!	YWHAB,YWHAE,YWHAG,YWHAH,YWHAQ
Mitochondrial biogenesis	3.38	0.0625	-2	CYCS,GLUD1,IDH2,SOD2
Integrin signaling	3.38	0.111	#NUM!	FGA,FGB,FGG
Glycolysis I	3.38	0.111	#NUM!	ALDOC,GAPDH,PFKM
Gluconeogenesis I	3.38	0.111	#NUM!	ALDOC,GAPDH,MDH2
Sleep NREM Signaling Pathway	3.38	0.0435	2.236	YWHAB,YWHAE,YWHAG,YWHAH,YWHAQ
LPS/IL-1 Mediated Inhibition of RXR Function	3.28	0.0272	#NUM!	ACSF2,ALDH2,ALDH5A1,ALDH6A1,ALDH7A1,FABP7,GSTM5
Hematoma Resolution Signaling Pathway	3.27	0.0271	0.378	FGA,FGB,FGG,FTL,NDUFA2,SOD1,SOD2
LXR/RXR Activation	3.24	0.0407	#NUM!	ALB,ECHS1,FGA,HADH,TF
Aspartate Degradation II	3.22	0.286	#NUM!	GOT2,MDH2
Electron transport, ATP synthesis, and heat production by uncoupling proteins	3.17	0.0391	-2.236	ATP5MG,CYCS,ETFA,ETFB,NDUFA2
Cell Cycle Checkpoints	3.13	0.0257	-1.134	CLASP2,PSMB3,YWHAB,YWHAE,YWHAG,YWHAH,YWHAQ
Superoxide Radicals Degradation	3.09	0.25	#NUM!	SOD1,SOD2
Coagulation System	3.04	0.0857	#NUM!	FGA,FGB,FGG
CLEAR Signaling Pathway	3.01	0.0246	2.646	CTSD,PPP3R1,YWHAB,YWHAE,YWHAG,YWHAH,YWHAQ
HIF1α Signaling	3	0.0287	2.236	HSPA5,HSPA9,PPP3R1,RAN,TF,VIM
Lysine catabolism	2.99	0.222	#NUM!	ALDH7A1,DLD
Sirtuin Signaling Pathway	2.96	0.0241	0	GLUD1,GOT2,IDH2,NDUFA2,PFKM,SOD1,SOD2
Histone Modification Signaling Pathway	2.93	0.0237	-1.134	H2AC21,PKD1,YWHAB,YWHAE,YWHAG,YWHAH,YWHAQ
Formation of Fibrin Clot (Clotting Cascade)	2.9	0.0769	#NUM!	FGA,FGB,FGG
Ketolysis	2.89	0.2	#NUM!	ACAA2,HADHB
WNT/SHH Axonal Guidance Signaling Pathway	2.87	0.0336	-2.236	YWHAB,YWHAE,YWHAG,YWHAH,YWHAQ
Intrinsic Prothrombin Activation Pathway	2.81	0.0714	#NUM!	FGA,FGB,FGG
Ketogenesis	2.81	0.182	#NUM!	ACAA2,HADHB
Pentose Phosphate Pathway	2.81	0.182	#NUM!	PGLS,TKT
Epithelial Adherens Junction Signaling	2.76	0.0316	-2.236	YWHAB,YWHAE,YWHAG,YWHAH,YWHAQ
Signaling by Retinoic Acid	2.75	0.0682	#NUM!	DLAT,DLD,PDHB
Protein Kinase A Signaling	2.73	0.0195	-1.414	PGP,PPP3R1,PYGB,YWHAB,YWHAE,YWHAG,YWHAH,YWHAQ
Guanosine Nucleotides Degradation III	2.66	0.154	#NUM!	GDA,XDH
PFKFB4 Signaling Pathway	2.62	0.0612	#NUM!	PFKM,TKT,XDH
Mevalonate Pathway I	2.59	0.143	#NUM!	ACAA2,HADHB
Phenylalanine Degradation IV (Mammalian, via Side Chain)	2.59	0.143	#NUM!	ALDH2,GOT2
Cachexia Signaling Pathway	2.39	0.019	0.378	ALB,FGA,FGB,FGG,HSPA5,HSPA9,PSMB3
Xenobiotic Metabolism CAR Signaling Pathway	2.37	0.0258	-2.236	ALDH2,ALDH5A1,ALDH6A1,ALDH7A1,GSTM5
Superpathway of Geranylgeranyldiphosphate Biosynthesis I (via Mevalonate)	2.37	0.111	#NUM!	ACAA2,HADHB
Xenobiotic Metabolism PXR Signaling Pathway	2.36	0.0256	-2.236	ALDH2,ALDH5A1,ALDH6A1,ALDH7A1,GSTM5
Class I MHC mediated antigen processing and presentation	2.35	0.0187	1.134	FBXL14,FGA,FGB,FGG,HSPA5,PSMB3,S100A9
Neutrophil degranulation	2.34	0.0168	-0.707	ALDOC,CPNE3,CTSD,FTL,PDXK,PPIA,PYGB,S100A9
Huntington's Disease Signaling	2.33	0.0211	#NUM!	CTSD,CYCS,HSPA5,HSPA9,NAPG,PSMB3
Purine Nucleotides Degradation II (Aerobic)	2.33	0.105	#NUM!	GDA,XDH
PI3K/AKT Signaling	2.32	0.025	-2.236	YWHAB,YWHAE,YWHAG,YWHAH,YWHAQ
Signaling by Hippo	2.28	0.1	#NUM!	YWHAB,YWHAE
Glutamine Biosynthesis I	2.26	1	#NUM!	GLUL
Xenobiotic Metabolism Signaling	2.26	0.0204	#NUM!	ALDH2,ALDH5A1,ALDH6A1,ALDH7A1,FTL,GSTM5
Histamine Degradation	2.24	0.0952	#NUM!	ALDH2,ALDH7A1
Fatty Acid α-oxidation	2.24	0.0952	#NUM!	ALDH2,ALDH7A1
Chaperone Mediated Autophagy	2.2	0.0909	#NUM!	GFAP,VIM
Putrescine Degradation III	2.2	0.0909	#NUM!	ALDH2,ALDH7A1
Parkinson's Signaling Pathway	2.17	0.0195	-1.633	ALDH2,ALDH5A1,ALDH6A1,ALDH7A1,HSPA5,NDUFA2
Neuroinflammation Signaling Pathway	2.1	0.0189	-1.342	CALB1,CALB2,GAD2,GLUL,PPP3R1,SOD2
Ethanol Degradation IV	2.09	0.08	#NUM!	ALDH2,ALDH7A1
NAD Signaling Pathway	2.03	0.0265	-2	ETFA,HSPD1,IDH2,SOD2
Tryptophan Degradation X (Mammalian, via Tryptamine)	2.03	0.0741	#NUM!	ALDH2,ALDH7A1
NRF2-mediated Oxidative Stress Response	2.01	0.0211	#NUM!	FTL,GSTM5,PRDX1,SOD1,SOD2
Superpathway of Cholesterol Biosynthesis	1.97	0.069	#NUM!	ACAA2,HADHB
Choline Degradation I	1.96	0.5	#NUM!	ALDH7A1
Thyroid Hormone Biosynthesis	1.96	0.5	#NUM!	CTSD
Glutamate Biosynthesis II	1.96	0.5	#NUM!	GLUD1
Glutamate Degradation X	1.96	0.5	#NUM!	GLUD1
Glutamate Dependent Acid Resistance	1.96	0.5	#NUM!	GAD2
Integrin cell surface interactions	1.95	0.0353	#NUM!	FGA,FGB,FGG
BAG2 Signaling Pathway	1.95	0.0353	#NUM!	HSPA5,HSPA9,PSMB3
Nucleotide catabolism	1.94	0.0667	#NUM!	GDA,XDH
Cristae formation	1.91	0.0645	#NUM!	ATP5MG,HSPA9
Phagosome Maturation	1.91	0.0244	#NUM!	CTSD,NAPG,PRDX1,VPS16
Dopamine Degradation	1.88	0.0625	#NUM!	ALDH2,ALDH7A1
RAF/MAP kinase cascade	1.84	0.0191	1.342	FGA,FGB,FGG,PSMB3,YWHAB
Aldosterone Signaling in Epithelial Cells	1.84	0.0233	#NUM!	HSPA5,HSPA9,HSPD1,HSPE1
Ethanol Degradation II	1.81	0.0571	#NUM!	ALDH2,ALDH7A1
Cellular response to heat stress	1.8	0.0309	#NUM!	HSPA5,HSPA9,YWHAE
MTF1 activates gene expression	1.79	0.333	#NUM!	CSRP1
NADH Repair	1.79	0.333	#NUM!	GAPDH
Glutamate Degradation II	1.79	0.333	#NUM!	GOT2
Aspartate Biosynthesis	1.79	0.333	#NUM!	GOT2
Glycerophospholipid biosynthesis	1.77	0.0303	#NUM!	CPNE3,GPD1L,HADHB
VEGF Signaling	1.77	0.0303	#NUM!	ACTN1,ELAVL1,YWHAE
Protein Ubiquitination Pathway	1.77	0.0183	-1.342	HSPA5,HSPA9,HSPD1,HSPE1,PSMB3
Noradrenaline and Adrenaline Degradation	1.76	0.0541	#NUM!	ALDH2,ALDH7A1
Insulin Secretion Signaling Pathway	1.76	0.0182	-2.236	DLAT,DLD,NAPG,PC,PDHB
Superpathway of Methionine Degradation	1.72	0.0513	#NUM!	DLD,GOT2
Macrophage Classical Activation Signaling Pathway	1.7	0.0212	2	ACO2,DLAT,DLD,PDHB
Pyrimidine Ribonucleotides Interconversion	1.7	0.05	#NUM!	CMPK2,PGP
Cargo recognition for clathrin-mediated endocytosis	1.68	0.028	#NUM!	NECAP1,SYT1,TF
Neurotransmitter uptake and metabolism In glial cells	1.67	0.25	#NUM!	GLUL
2-ketoglutarate Dehydrogenase Complex	1.67	0.25	#NUM!	DLD
Branched-chain α-keto acid Dehydrogenase Complex	1.67	0.25	#NUM!	DLD
Phenylethylamine Degradation I	1.67	0.25	#NUM!	ALDH2
Eumelanin Biosynthesis	1.67	0.25	#NUM!	DDT
L-cysteine Degradation I	1.67	0.25	#NUM!	GOT2
Fatty Acid β-oxidation III (Unsaturated, Odd Number)	1.67	0.25	#NUM!	ECI1
Pyrimidine Ribonucleotides De Novo Biosynthesis	1.64	0.0465	#NUM!	CMPK2,PGP
Binding and Uptake of Ligands by Scavenger Receptors	1.63	0.0268	#NUM!	ALB,FTL,HYOU1
Oxidative Phosphorylation	1.63	0.0268	#NUM!	ATP5MG,CYCS,NDUFA2
Mitotic G2-G2/M phases	1.63	0.0201	0	PPME1,PSMB3,YWHAE,YWHAG
Regulation of mRNA stability by proteins that bind AU-rich elements	1.62	0.0455	#NUM!	ELAVL1,YWHAB
Senescence Pathway	1.62	0.0167	-0.447	DLAT,DLD,PDHB,PPP3R1,SOD2
Cilium Assembly	1.59	0.0196	#NUM!	CCT6A,PKD1,YWHAE,YWHAG
Amyotrophic Lateral Sclerosis Signaling	1.59	0.0259	#NUM!	CYCS,GLUL,SOD1
Autism Signaling Pathway	1.57	0.0162	-2.236	ALDH2,ALDH5A1,ALDH6A1,ALDH7A1,DLD
Choline catabolism	1.57	0.2	#NUM!	ALDH7A1
Pentose Phosphate Pathway (Oxidative Branch)	1.57	0.2	#NUM!	PGLS
Lysine Degradation II	1.57	0.2	#NUM!	ALDH7A1
Lysine Degradation V	1.57	0.2	#NUM!	ALDH7A1
2-oxobutanoate Degradation I	1.57	0.2	#NUM!	DLD
nNOS Signaling in Neurons	1.57	0.0426	#NUM!	PFKM,PPP3R1
ERK/MAPK Signaling	1.52	0.0186	#NUM!	YWHAB,YWHAG,YWHAH,YWHAQ
GP6 Signaling Pathway	1.49	0.0236	#NUM!	FGA,FGB,FGG
Arginine Biosynthesis IV	1.49	0.167	#NUM!	GLUD1
Pentose Phosphate Pathway (Non-oxidative Branch)	1.49	0.167	#NUM!	TKT
Glycine Cleavage Complex	1.49	0.167	#NUM!	DLD
Selenocysteine Biosynthesis II (Archaea and Eukaryotes)	1.49	0.167	#NUM!	SARS1
Glutaminergic Receptor Signaling Pathway (Enhanced)	1.49	0.0154	-1.342	GLUD1,GLUL,GOT2,NAPG,PPP3R1
Clathrin-mediated endocytosis	1.47	0.0231	#NUM!	NECAP1,SYT1,TF
Ferroptosis Signaling Pathway	1.46	0.0229	#NUM!	FTL,H2AC21,TF
GABA Receptor Signaling	1.45	0.0227	#NUM!	ABAT,ALDH5A1,GAD2
CSDE1 Signaling Pathway	1.43	0.0357	#NUM!	FABP7,VIM
Oxidative Ethanol Degradation III	1.43	0.0357	#NUM!	ALDH2,ALDH7A1
Erythrocytes take up oxygen and release carbon dioxide	1.43	0.143	#NUM!	CA2
Pentose phosphate pathway	1.43	0.143	#NUM!	TKT
Role of PKR in Interferon Induction and Antiviral Response	1.42	0.0221	#NUM!	CYCS,HSPA5,HSPA9
DHCR24 Signaling Pathway	1.41	0.0219	#NUM!	ALB,FGA,TF
Iron uptake and transport	1.4	0.0345	#NUM!	FTL,TF
Glucocorticoid Receptor Signaling	1.4	0.012	#NUM!	FGG,HSPA5,HSPA9,NDUFA2,PC,PPP3R1,YWHAH
Metabolism of water-soluble vitamins and cofactors	1.39	0.0339	#NUM!	PC,PDXK
Triacylglycerol Degradation	1.37	0.0333	#NUM!	ALDH2,PPME1
NFE2L2 regulates pentose phosphate pathway genes	1.37	0.125	#NUM!	TKT
Cytoprotection by HMOX1	1.35	0.0323	#NUM!	ALB,CYCS
Docosahexaenoic Acid (DHA) Signaling	1.32	0.016	1	ALB,CYCS,FABP7,SYT1
Butyrophilin (BTN) family interactions	1.32	0.111	#NUM!	XDH
Prednisone ADME	1.32	0.111	#NUM!	ALB
Sucrose Degradation V (Mammalian)	1.32	0.111	#NUM!	ALDOC
Leucine Degradation I	1.32	0.111	#NUM!	IVD
Semaphorin Neuronal Repulsive Signaling Pathway	1.31	0.02	#NUM!	CSPG5,DPYSL5,VCAN
Necroptosis Signaling Pathway	1.28	0.0194	#NUM!	GLUD1,GLUL,PPP3R1
Neurotransmitter clearance	1.28	0.1	#NUM!	ALDH2
ATF6 (ATF6-alpha) activates chaperone genes	1.28	0.1	#NUM!	HSPA5
Erythrocytes take up carbon dioxide and release oxygen	1.23	0.0909	#NUM!	CA2
Aspartate and asparagine metabolism	1.23	0.0909	#NUM!	GOT2
Oleate Biosynthesis II (Animals)	1.23	0.0909	#NUM!	ALDH6A1
Glycogen Degradation II	1.23	0.0909	#NUM!	PYGB
Amyloid fiber formation	1.22	0.0274	#NUM!	CALB1,FGA
Serotonin Degradation	1.22	0.0274	#NUM!	ALDH2,ALDH7A1
trans-Golgi Network Vesicle Budding	1.21	0.027	#NUM!	FTL,NECAP1
Reversible hydration of carbon dioxide	1.2	0.0833	#NUM!	CA2
Signaling by the B Cell Receptor (BCR)	1.18	0.0176	#NUM!	PPIA,PPP3R1,PSMB3
Advanced glycosylation endproduct receptor signaling	1.16	0.0769	#NUM!	PRKCSH
Azathioprine ADME	1.16	0.0769	#NUM!	XDH
Glycogen Degradation III	1.16	0.0769	#NUM!	PYGB
Netrin Signaling	1.16	0.0173	#NUM!	DPYSL5,NAPG,PPP3R1
Glycosaminoglycan metabolism	1.15	0.025	#NUM!	CSPG5,VCAN
Aspirin ADME	1.13	0.0714	#NUM!	ALB
Role of IL-17A in Psoriasis	1.13	0.0714	#NUM!	S100A9
Urate Biosynthesis/Inosine 5'-phosphate Degradation	1.13	0.0714	#NUM!	XDH
Heparan Sulfate Biosynthesis (Late Stages)	1.12	0.0238	#NUM!	ALDH2,PPME1
Regulation of cholesterol biosynthesis by SREBP (SREBF)	1.1	0.0667	#NUM!	RAN
Metabolism of nitric oxide: NOS3 activation and regulation	1.1	0.0667	#NUM!	DDAH1
Telomere Extension by Telomerase	1.1	0.0667	#NUM!	HNRNPA2B1
Fatty Acid Activation	1.1	0.0667	#NUM!	ACSF2
Rap1 signalling	1.08	0.0625	#NUM!	YWHAB
Granzyme B Signaling	1.08	0.0625	#NUM!	CYCS
Adenosine Nucleotides Degradation II	1.08	0.0625	#NUM!	XDH
Immunogenic Cell Death Signaling Pathway	1.06	0.0222	#NUM!	HSPA5,HSPA9
Unfolded protein response	1.06	0.0222	#NUM!	HSPA5,HSPA9
Ceramide Signaling	1.06	0.022	#NUM!	CTSD,CYCS
Acute Myeloid Leukemia Signaling	1.06	0.022	#NUM!	IDH2,IDH3G
Heparan Sulfate Biosynthesis	1.06	0.022	#NUM!	ALDH2,PPME1
Protein methylation	1.05	0.0588	#NUM!	ETFB
RAN Signaling	1.05	0.0588	#NUM!	RAN
ABRA Signaling Pathway	1.05	0.0217	#NUM!	ACTN1,PPP3R1
Metabolism of Angiotensinogen to Angiotensins	1.03	0.0556	#NUM!	CTSD
Unfolded Protein Response (UPR)	1.03	0.0556	#NUM!	HSPA5
NFE2L2 regulating anti-oxidant/detoxification enzymes	1.01	0.0526	#NUM!	PRDX1
γ-linolenate Biosynthesis II (Animals)	1.01	0.0526	#NUM!	ACSF2
Mitochondrial L-carnitine Shuttle Pathway	1.01	0.0526	#NUM!	ACSF2
Mitotic Prometaphase	1	0.0148	#NUM!	CLASP2,YWHAE,YWHAG
RHO GTPase cycle	1	0.0111	-0.447	ACTN1,CCT6A,HINT2,HSPE1,VIM
Role of Tissue Factor in Cancer	0.985	0.0145	#NUM!	FGA,FGB,FGG
Clathrin-mediated Endocytosis Signaling	0.98	0.0144	#NUM!	ALB,PPP3R1,TF
Endoplasmic Reticulum Stress Pathway	0.966	0.0476	#NUM!	HSPA5
RHO GTPases Activate NADPH Oxidases	0.947	0.0455	#NUM!	S100A9
Metabolism of porphyrins	0.928	0.0435	#NUM!	ALB
Nephrin family interactions	0.928	0.0435	#NUM!	ACTN1
Pyrimidine Deoxyribonucleotides De Novo Biosynthesis I	0.928	0.0435	#NUM!	CMPK2
Sulfur amino acid metabolism	0.911	0.0417	#NUM!	GOT2
Glycogen metabolism	0.911	0.0417	#NUM!	PYGB
Tumoricidal Function of Hepatic Natural Killer Cells	0.911	0.0417	#NUM!	CYCS
Signaling by ROBO receptors	0.881	0.0172	#NUM!	CLASP2,PSMB3
Ubiquinol-10 Biosynthesis (Eukaryotic)	0.879	0.0385	#NUM!	DDT
Chaperone Mediated Autophagy Signaling Pathway	0.876	0.00945	0	GFAP,HSPA5,HSPA9,IDH2,PPP3R1,PSMB3
Mitotic Metaphase and Anaphase	0.865	0.0128	#NUM!	CLASP2,PSMB3,RAN
Syndecan interactions	0.863	0.037	#NUM!	ACTN1
Pyroptosis	0.863	0.037	#NUM!	CYCS
MTOR signalling	0.849	0.0357	#NUM!	YWHAB
Pathogen Induced Cytokine Storm Signaling Pathway	0.841	0.0108	2	FGA,FGB,FGG,FTL
Glioma Signaling	0.829	0.016	#NUM!	IDH2,IDH3G
MHC class II antigen presentation	0.824	0.0159	#NUM!	CTSD,KIF4A
FOXO-mediated transcription of oxidative stress, metabolic and neuronal genes	0.821	0.0333	#NUM!	SOD2
rRNA processing	0.795	0.0312	#NUM!	HSD17B10
SNARE Signaling Pathway	0.772	0.0147	#NUM!	NAPG,SYT1
Antimicrobial peptides	0.771	0.0294	#NUM!	S100A9
Triglyceride metabolism	0.771	0.0294	#NUM!	FABP7
Late endosomal microautophagy	0.771	0.0294	#NUM!	VIM
Deubiquitination	0.763	0.0114	#NUM!	H2AC12,H2AC21,PSMB3
Striated Muscle Contraction	0.749	0.0278	#NUM!	VIM
Transcriptional regulation by the AP-2 (TFAP2) family of transcription factors	0.749	0.0278	#NUM!	HSPD1
Xenobiotic Metabolism General Signaling Pathway	0.738	0.014	#NUM!	FTL,GSTM5
TWEAK Signaling	0.738	0.027	#NUM!	CYCS
C-type lectin receptors (CLRs)	0.729	0.0138	#NUM!	PPP3R1,PSMB3
Glutathione-mediated Detoxification	0.727	0.0263	#NUM!	GSTM5
Neurotransmitter release cycle	0.707	0.025	#NUM!	SYT1
p70S6K Signaling	0.682	0.00864	#NUM!	YWHAB,YWHAE,YWHAG,YWHAH,YWHAQ
eNOS Signaling	0.681	0.0128	#NUM!	HSPA5,HSPA9
Smooth Muscle Contraction	0.679	0.0233	#NUM!	ALDH2
Aggrephagy	0.679	0.0233	#NUM!	VIM
Microautophagy Signaling Pathway	0.665	0.0125	#NUM!	PSMB3,VPS16
Estrogen Biosynthesis	0.654	0.0217	#NUM!	HSD17B10
HOTAIR Regulatory Pathway	0.653	0.0123	#NUM!	ELAVL1,VIM
XBP1(S) activates chaperone genes	0.637	0.0208	#NUM!	HYOU1
Signaling by NOTCH3	0.622	0.02	#NUM!	FABP7
MYC Mediated Apoptosis Signaling	0.622	0.02	#NUM!	CYCS
TNFR1 Signaling	0.614	0.0196	#NUM!	CYCS
Synaptogenesis Signaling Pathway	0.61	0.00952	#NUM!	CLASP2,NAPG,SYT1
Apoptotic execution phase	0.607	0.0192	#NUM!	VIM
Erythropoietin Signaling Pathway	0.605	0.0114	#NUM!	HBA1/HBA2,Hbb-b1
Regulation of Apoptosis	0.6	0.0189	#NUM!	PSMB3
Spliceosomal Cycle	0.6	0.0189	#NUM!	PRPF19
Lymphotoxin β Receptor Signaling	0.586	0.0182	#NUM!	CYCS
Neurexins and neuroligins	0.573	0.0175	#NUM!	SYT1
CD27 Signaling in Lymphocytes	0.573	0.0175	#NUM!	CYCS
FAT10 Signaling Pathway	0.573	0.0175	#NUM!	PSMB3
MicroRNA Biogenesis Signaling Pathway	0.568	0.0107	#NUM!	HNRNPA2B1,RAN
NOD1/2 Signaling Pathway	0.561	0.0106	#NUM!	HSPA5,HSPA9
Signaling by ERBB4	0.56	0.0169	#NUM!	GFAP
Metabolism of polyamines	0.56	0.0169	#NUM!	PSMB3
NIK-->noncanonical NF-kB signaling	0.554	0.0167	#NUM!	PSMB3
Retinoic acid Mediated Apoptosis Signaling	0.554	0.0167	#NUM!	CYCS
Kinesins	0.548	0.0164	#NUM!	KIF4A
Semaphorin Signaling in Neurons	0.548	0.0164	#NUM!	DPYSL5
Transcriptional Regulation by MECP2	0.536	0.0159	#NUM!	GAD2
Natural Killer Cell Signaling	0.534	0.0101	#NUM!	HSPA5,HSPA9
Semaphorin interactions	0.53	0.0156	#NUM!	DPYSL5
ID1 Signaling Pathway	0.525	0.00995	#NUM!	S100A9,VIM
ILK Signaling	0.525	0.00995	#NUM!	ACTN1,VIM
Hedgehog ligand biogenesis	0.525	0.0154	#NUM!	PSMB3
Induction of Apoptosis by HIV1	0.525	0.0154	#NUM!	CYCS
Pyridoxal 5'-phosphate Salvage Pathway	0.525	0.0154	#NUM!	PDXK
Glutamate Receptor Signaling	0.519	0.0152	#NUM!	GLUL
Intra-Golgi and retrograde Golgi-to-ER traffic	0.519	0.00985	#NUM!	KIF4A,NAPG
Fc epsilon receptor (FCERI) signaling	0.51	0.00971	#NUM!	PPP3R1,PSMB3
TNFR2 non-canonical NF-kB pathway	0.508	0.0147	#NUM!	PSMB3
Remodeling of Epithelial Adherens Junctions	0.508	0.0147	#NUM!	ACTN1
GM-CSF Signaling	0.498	0.0143	#NUM!	PPP3R1
Stearate Biosynthesis I (Animals)	0.493	0.0141	#NUM!	ACSF2
COPII-mediated vesicle transport	0.488	0.0139	#NUM!	NAPG
Regulation of RUNX2 expression and activity	0.483	0.0137	#NUM!	PSMB3
Autophagy	0.481	0.00922	#NUM!	PPP3R1,VPS16
Granzyme A Signaling	0.478	0.0135	#NUM!	NDUFA2
Cellular response to hypoxia	0.474	0.0133	#NUM!	PSMB3
Caveolar-mediated Endocytosis Signaling	0.474	0.0133	#NUM!	ALB
Plasma lipoprotein assembly, remodeling, and clearance	0.469	0.0132	#NUM!	ALB
VDR/RXR Activation	0.46	0.0128	#NUM!	CALB1
IL-3 Signaling	0.455	0.0127	#NUM!	PPP3R1
Maturity Onset Diabetes of Young (MODY) Signaling	0.455	0.0127	#NUM!	GAPDH
IL-17A Signaling in Fibroblasts	0.451	0.0125	#NUM!	ELAVL1
EIF2 Signaling	0.448	0.0087	#NUM!	HSPA5,WARS1
Signaling by NTRK1 (TRKA)	0.447	0.0123	#NUM!	YWHAB
Estrogen-Dependent Breast Cancer Signaling	0.442	0.0122	#NUM!	HSD17B10
Signaling by NOTCH4	0.438	0.012	#NUM!	PSMB3
PEDF Signaling	0.434	0.0119	#NUM!	SOD2
Hedgehog 'on' state	0.426	0.0116	#NUM!	PSMB3
AMPK Signaling	0.421	0.00826	#NUM!	ELAVL1,PFKM
Regulation of mitotic cell cycle	0.418	0.0114	#NUM!	PSMB3
RAB GEFs exchange GTP for GDP on RABs	0.414	0.0112	#NUM!	YWHAE
Neddylation	0.412	0.00813	#NUM!	FBXL14,PSMB3
Opioid Signalling	0.411	0.0111	#NUM!	PPP3R1
Regulation of Cellular Mechanics by Calpain Protease	0.411	0.0111	#NUM!	ACTN1
Pancreatic Secretion Signaling Pathway	0.408	0.00806	#NUM!	CA2,NAPG
KEAP1-NFE2L2 pathway	0.407	0.011	#NUM!	PSMB3
RANK Signaling in Osteoclasts	0.407	0.011	#NUM!	PPP3R1
Apelin Adipocyte Signaling Pathway	0.407	0.011	#NUM!	SOD1
Degradation of beta-catenin by the destruction complex	0.403	0.0109	#NUM!	PSMB3
Cell junction organization	0.403	0.0109	#NUM!	ACTN1
MAPK6/MAPK4 signaling	0.403	0.0109	#NUM!	PSMB3
Hepatic Fibrosis Signaling Pathway	0.402	0.00719	#NUM!	FTL,SOD2,TF
Pyroptosis Signaling Pathway	0.396	0.0106	#NUM!	ELAVL1
Gene Silencing by RNA	0.393	0.0105	#NUM!	RAN
Mitochondrial translation	0.389	0.0104	#NUM!	TUFM
Transcriptional regulation by RUNX3	0.389	0.0104	#NUM!	PSMB3
Small Cell Lung Cancer Signaling	0.389	0.0104	#NUM!	CYCS
Death Receptor Signaling	0.389	0.0104	#NUM!	CYCS
Nucleotide Excision Repair	0.386	0.0103	#NUM!	PRPF19
Salvage Pathways of Pyrimidine Ribonucleotides	0.386	0.0103	#NUM!	CMPK2
Protein folding	0.382	0.0102	#NUM!	CCT6A
UVA-Induced MAPK Signaling	0.382	0.0102	#NUM!	CYCS
p75 NTR receptor-mediated signalling	0.376	0.01	#NUM!	YWHAE
S Phase	0.376	0.01	#NUM!	PSMB3
ABC-family proteins mediated transport	0.372	0.0099	#NUM!	PSMB3
Signaling by Rho Family GTPases	0.369	0.00749	#NUM!	GFAP,VIM
Phase I - Functionalization of compounds	0.369	0.0098	#NUM!	ALDH2
Beta-catenin independent WNT signaling	0.369	0.0098	#NUM!	PPP3R1
COPI-mediated anterograde transport	0.369	0.0098	#NUM!	NAPG
Integration of energy metabolism	0.366	0.00971	#NUM!	TKT
Sumoylation Pathway	0.366	0.00971	#NUM!	RAN
DNA Replication Pre-Initiation	0.363	0.00962	#NUM!	PSMB3
Apoptosis Signaling	0.363	0.00962	#NUM!	CYCS
Extracellular matrix organization	0.357	0.00943	#NUM!	VCAN
Selenoamino acid metabolism	0.354	0.00935	#NUM!	SARS1
Paxillin Signaling	0.354	0.00935	#NUM!	ACTN1
Chronic Myeloid Leukemia Signaling	0.349	0.00719	#NUM!	PPP3R1,RAN
α-Adrenergic Signaling	0.348	0.00917	#NUM!	PYGB
Interleukin-4 and Interleukin-13 signaling	0.345	0.00909	#NUM!	VIM
Kinetochore Metaphase Signaling Pathway	0.345	0.00909	#NUM!	H2AC21
Hedgehog 'off' state	0.337	0.00885	#NUM!	PSMB3
Processing of Capped Intron-Containing Pre-mRNA	0.334	0.00697	#NUM!	HNRNPA2B1,PRPF19
Serotonin Receptor Signaling	0.327	0.0064	#NUM!	FGA,FGB,FGG
ESR-mediated signaling	0.323	0.00847	#NUM!	CTSD
Synthesis of DNA	0.32	0.0084	#NUM!	PSMB3
Neuroprotective Role of THOP1 in Alzheimer's Disease	0.313	0.0082	#NUM!	YWHAE
L1CAM interactions	0.305	0.008	#NUM!	KIF4A
TCR signaling	0.303	0.00794	#NUM!	PSMB3
TR/RXR Activation	0.298	0.00781	#NUM!	FGA
Interleukin-1 family signaling	0.296	0.00775	#NUM!	PSMB3
Mitotic G1 phase and G1/S transition	0.291	0.00763	#NUM!	PSMB3
fMLP Signaling in Neutrophils	0.291	0.00763	#NUM!	PPP3R1
Synaptic Long Term Potentiation	0.289	0.00758	#NUM!	PPP3R1
Atherosclerosis Signaling	0.287	0.00752	#NUM!	ALB
Type I Diabetes Mellitus Signaling	0.28	0.00589	#NUM!	CYCS,GAD2,HSPD1
RHO GTPases Activate Formins	0.274	0.00719	#NUM!	CLASP2
Role of Chondrocytes in Rheumatoid Arthritis Signaling Pathway	0.27	0.00709	#NUM!	PPP3R1
Endocannabinoid Cancer Inhibition Pathway	0.258	0.0068	#NUM!	VIM
Endocannabinoid Neuronal Synapse Pathway	0.254	0.00671	#NUM!	PPP3R1
PTEN Regulation	0.252	0.00667	#NUM!	PSMB3
PTEN Signaling	0.25	0.00662	#NUM!	YWHAH
Transcriptional regulation by RUNX1	0.248	0.00658	#NUM!	PSMB3
Type II Diabetes Mellitus Signaling	0.246	0.00654	#NUM!	ACSF2
Transcriptional Regulatory Network in Embryonic Stem Cells	0.227	0.0061	#NUM!	CALB1
Germ Cell-Sertoli Cell Junction Signaling	0.218	0.00588	#NUM!	ACTN1
Gαq Signaling	0.218	0.00588	#NUM!	PPP3R1
Tight Junction Signaling	0.203	0.00556	#NUM!	NAPG
D-myo-inositol (1,4,5,6)-Tetrakisphosphate Biosynthesis	0.199	0.00546	#NUM!	PPP3R1
D-myo-inositol (3,4,5,6)-tetrakisphosphate Biosynthesis	0.199	0.00546	#NUM!	PPP3R1
Oxytocin Signaling Pathway	0	0.00355	#NUM!	PPP3R1
Pulmonary Fibrosis Idiopathic Signaling Pathway	0	0.00307	#NUM!	VIM
Pulmonary Healing Signaling Pathway	0	0.00503	#NUM!	IDH2
Wound Healing Signaling Pathway	0	0.00397	#NUM!	VIM
Role of Osteoblasts in Rheumatoid Arthritis Signaling Pathway	0	0.0041	#NUM!	CTSD
Role of Osteoclasts in Rheumatoid Arthritis Signaling Pathway	0	0.00325	#NUM!	PPP3R1
Neutrophil Extracellular Trap Signaling Pathway	0	0.005	#NUM!	NDUFA2,PPP3R1
S100 Family Signaling Pathway	0	0.00389	#NUM!	CTSD,NCL,S100A9
Leukocyte Extravasation Signaling	0	0.00518	#NUM!	ACTN1
Axonal Guidance Signaling	0	0.00392	#NUM!	DPYSL5,PPP3R1
Actin Cytoskeleton Signaling	0	0.0041	#NUM!	ACTN1
IL-33 Signaling Pathway	0	0.00541	#NUM!	H2AC21
Myelination Signaling Pathway	0	0.00306	#NUM!	PPP3R1
PPARα/RXRα Activation	0	0.00515	#NUM!	GOT2
TCF dependent signaling in response to WNT	0	0.00503	#NUM!	PSMB3
Cell surface interactions at the vascular wall	0	0.00474	#NUM!	PPIA
Major pathway of rRNA processing in the nucleolus and cytosol	0	0.00538	#NUM!	NCL
Hepatic Cholestasis	0	0.00448	#NUM!	PPP3R1
FXR/RXR Activation	0	0.00535	#NUM!	GSTM5
BBSome Signaling Pathway	0	0.00409	#NUM!	CCT6A,PKD1
Cohesin Chromatin Regulation Pathway	0	0.00405	#NUM!	H2AC21
Nuclear Cytoskeleton Signaling Pathway	0	0.00455	#NUM!	KIF4A
IL-12 Signaling and Production in Macrophages	0	0.00439	#NUM!	ALB
Role of NFAT in Regulation of the Immune Response	0	0.000967	#NUM!	PPP3R1
Calcium-induced T Lymphocyte Apoptosis	0	0.00217	#NUM!	PPP3R1
Cytotoxic T Lymphocyte-mediated Apoptosis of Target Cells	0	0.00235	#NUM!	CYCS
CD28 Signaling in T Helper Cells	0	0.00193	#NUM!	PPP3R1
Cellular Effects of Sildenafil (Viagra)	0	0.00291	#NUM!	PPP3R1,SOD2
Cardiac Hypertrophy Signaling	0	0.00383	#NUM!	PPP3R1
ICOS-ICOSL Signaling in T Helper Cells	0	0.00197	#NUM!	PPP3R1
Molecular Mechanisms of Cancer	0	0.00117	#NUM!	CYCS
Production of Nitric Oxide and Reactive Oxygen Species in Macrophages	0	0.00524	#NUM!	ALB
Systemic Lupus Erythematosus Signaling	0	0.00188	#NUM!	HNRNPA2B1,PRPF19
Role of Osteoblasts, Osteoclasts and Chondrocytes in Rheumatoid Arthritis	0	0.00439	#NUM!	PPP3R1
Phospholipase C Signaling	0	0.000893	#NUM!	PPP3R1
Role of Macrophages, Fibroblasts and Endothelial Cells in Rheumatoid Arthritis	0	0.003	#NUM!	PPP3R1
Role of NFAT in Cardiac Hypertrophy	0	0.00446	#NUM!	PPP3R1
Regulation of IL-2 Expression in Activated and Anergic T Lymphocytes	0	0.00216	#NUM!	PPP3R1
NUR77 Signaling in T Lymphocytes	0	0.0039	#NUM!	CYCS,PPP3R1
PKCθ Signaling in T Lymphocytes	0	0.00179	#NUM!	PPP3R1
PI3K Signaling in B Lymphocytes	0	0.0017	#NUM!	PPP3R1
Dopamine-DARPP32 Feedback in cAMP Signaling	0	0.00538	#NUM!	PPP3R1
Sertoli Cell-Sertoli Cell Junction Signaling	0	0.00412	#NUM!	ACTN1
Gap Junction Signaling	0	0.00308	#NUM!	PPP3R1
D-myo-inositol-5-phosphate Metabolism	0	0.00503	#NUM!	PPP3R1
Superpathway of Inositol Phosphate Compounds	0	0.00422	#NUM!	PPP3R1
3-phosphoinositide Degradation	0	0.00515	#NUM!	PPP3R1
3-phosphoinositide Biosynthesis	0	0.00478	#NUM!	PPP3R1
Estrogen Receptor Signaling	0	0.00489	#NUM!	NDUFA2,SOD2
B Cell Receptor Signaling	0	0.00158	#NUM!	PPP3R1
Integrin Signaling	0	0.00472	#NUM!	ACTN1
cAMP-mediated signaling	0	0.00424	#NUM!	PPP3R1
T Cell Receptor Signaling	0	0.00162	#NUM!	PPP3R1
G-Protein Coupled Receptor Signaling	0	0.00142	#NUM!	PPP3R1
Osteoarthritis Pathway	0	0.00424	#NUM!	S100A9
Opioid Signaling Pathway	0	0.00357	#NUM!	PPP3R1
Cardiac Hypertrophy Signaling (Enhanced)	0	0.00185	#NUM!	PPP3R1
Systemic Lupus Erythematosus in T Cell Signaling Pathway	0	0.00156	#NUM!	PPP3R1
Systemic Lupus Erythematosus in B Cell Signaling Pathway	0	0.00138	#NUM!	PPP3R1
Regulation of the Epithelial Mesenchymal Transition by Growth Factors Pathway	0	0.00521	#NUM!	VIM
Calcium Signaling	0	0.00455	#NUM!	PPP3R1
