# Supplementary material for: Brain proteome changes after intracerebral hemorrhage in aged male and female mice
Source: Neurobiol Dis. Author manuscript; Available in PMC 2025 Aug 25. (PMC12376891; doi:10.1016/j.nbd.2025.106936)
Supplement: Supplementary Table 5 [file NIHMS2099559-supplement-6.xls]

## Sheet: Sheet0
© 2000-2024 QIAGEN. All rights reserved.
Ingenuity Canonical Pathways	-log(p-value)	Ratio	z-score	Molecules
Oxidative Phosphorylation	19.7	0.223	-4.379	ATP5F1C,Atp5f1e,ATP5PB,COX4I1,Cox6c,COX7A2,CYCS,NDUFA10,NDUFA11,NDUFA5,NDUFA9,NDUFB9,NDUFS1,NDUFS6,NDUFS7,NDUFS8,NDUFV1,NDUFV2,SDHA,UQCRB,UQCRC1,UQCRC2,UQCRQ
Mitochondrial Dysfunction	18.7	0.108	3.087	ATP1B1,ATP5F1C,Atp5f1e,ATP5PB,CAMK2A,COX4I1,Cox6c,COX7A2,CYCS,DNM1L,GPD2,GPX1,GSTZ1,NDUFA10,NDUFA11,NDUFA5,NDUFA9,NDUFB9,NDUFS1,NDUFS6,NDUFS7,NDUFS8,NDUFV1,NDUFV2,OGDH,OPA1,PRKACB,SDHA,UQCRB,UQCRC1,UQCRC2,UQCRQ,VDAC1,VDAC2,VDAC3
Electron transport, ATP synthesis, and heat production by uncoupling proteins	15.6	0.174	-4.146	ATP5F1C,ATP5PB,COX4I1,CYCS,NDUFA10,NDUFA11,NDUFA5,NDUFA9,NDUFB9,NDUFC2,NDUFS1,NDUFS6,NDUFS7,NDUFS8,NDUFV1,NDUFV2,SDHA,UQCRB,UQCRC1,UQCRC2,UQCRQ
Sirtuin Signaling Pathway	13.8	0.1	2.982	ATP5F1C,ATP5PB,H1-2,H1f4,LDHA,NDUFA10,NDUFA11,NDUFA5,NDUFA9,NDUFB9,NDUFS1,NDUFS6,NDUFS7,NDUFS8,NDUFV1,NDUFV2,PDK1,PFKM,SDHA,SLC25A4,SLC25A5,SLC2A1,TUBA4A,UQCRC2,VDAC1,VDAC2,VDAC3
Granzyme A Signaling	13	0.224	2.84	H1-2,H1f4,MBP,NDUFA10,NDUFA11,NDUFA5,NDUFA9,NDUFB9,NDUFS1,NDUFS6,NDUFS7,NDUFS8,NDUFV1,NDUFV2,NME1
Neutrophil Extracellular Trap Signaling Pathway	11	0.0769	-3.657	ATP5F1C,ATP5PB,HCK,Ighg2b,IGHM,NDUFA10,NDUFA11,NDUFA5,NDUFA9,NDUFB9,NDUFS1,NDUFS6,NDUFS7,NDUFS8,NDUFV1,NDUFV2,PDIA3,RAC1,SDHA,SLC25A4,SLC25A5,SLC2A1,TLR7,UQCRC2,VDAC1,VDAC2,VDAC3
L1CAM interactions	10.5	0.139	-3	Ank2,ANK3,AP2A1,AP2A2,AP2M1,CLTC,CNTN1,DNM1,DNM1L,EZR,MSN,RAC1,SH3GL2,SPTAN1,SPTBN1,TUBA4A
RHO GTPases activate PKNs	9.75	0.333	-3	MYH10,PPP1CB,RAC1,YWHAB,YWHAE,YWHAG,YWHAH,YWHAQ,YWHAZ
Clathrin-mediated Endocytosis Signaling	8.76	0.0923	#NUM!	ALB,AMPH,AP2A1,AP2A2,AP2M1,AP3B2,APOA1,APOE,ARPC1A,CLTC,CLU,DNM1,DNM1L,RAB11B,RAC1,SH3GL2,SYNJ1,TF
Neutrophil degranulation	7.56	0.0571	-1.8	ACTR10,ANXA2,AP2A2,ATP6V0A1,CAND1,CAT,CCT8,DBNL,DNAJC5,DYNC1H1,EEF1A1,FTL,GPI,GSN,MIF,NDUFC2,NME2,PFKL,PNP,PYGB,RAC1,RAP1A,S100A9,SPTAN1,TXNDC5
Signaling by Rho Family GTPases	7.54	0.0731	-1	ARFIP2,ARPC1A,Cdc42,EZR,GFAP,GNB5,ITGA11,MSN,PIP4K2A,RAC1,SEPTIN11,SEPTIN4,SEPTIN5,SEPTIN6,SEPTIN7,STMN1,VIM,WASF1,WASF3
RHOA Signaling	7.35	0.109	-1.941	ARPC1A,EZR,MSN,PFN2,PIP4K2A,PPP1CB,Ppp1r12b,SEPTIN11,SEPTIN4,SEPTIN5,SEPTIN6,SEPTIN7,WASF1
Protein Kinase A Signaling	7.32	0.0594	-0.426	ADD2,CAMK2A,ENPP6,GNB5,H1-2,H1f4,MYH10,PDIA3,PPP1CB,PRKACB,PTPRN,PTPRZ1,PYGB,PYGM,RAP1A,RYR1,RYR2,YWHAB,YWHAE,YWHAG,YWHAH,YWHAQ,YWHAZ
Hematoma Resolution Signaling Pathway	7.29	0.0744	-1.886	CA1,CAT,FGA,FGB,FGG,FTL,NDUFA10,NDUFA11,NDUFA5,NDUFA9,NDUFB9,NDUFS1,NDUFS6,NDUFS7,NDUFS8,NDUFV1,NDUFV2,TUBA4A
Clathrin-mediated endocytosis	7.14	0.105	-3.051	AMPH,AP2A1,AP2A2,AP2M1,ARFGAP1,ARPC1A,CLTC,DNM1,PACSIN1,SH3GL2,SYNJ1,TF,VAMP2
Parkinson's Signaling Pathway	6.79	0.0655	3.441	ATP6V0A1,ATP6V0D1,ATP6V1G2,CAMK2A,NDUFA10,NDUFA11,NDUFA5,NDUFA9,NDUFB9,NDUFS1,NDUFS6,NDUFS7,NDUFS8,NDUFV1,NDUFV2,SEPTIN5,SLC1A2,TLR7,TUBA4A
Glucose metabolism	6.49	0.13	-3.162	GOT1,GPI,HK1,PFKL,PFKM,PPP2R1A,PRKACB,SLC25A11,SLC25A12,SLC25A13
Synaptogenesis Signaling Pathway	6.47	0.0625	-2.828	AP2A1,AP2A2,AP2M1,APOE,ARPC1A,CAMK2A,CDK5,CLASP2,CPLX2,DNAJC5,HCK,MAP1B,NSF,PRKACB,RAC1,RAP1A,STXBP1,VAMP2,WASF1
Signaling by NTRK1 (TRKA)	6.33	0.125	-3.162	AP2A1,AP2A2,AP2M1,CLTC,DNM1,DNM1L,PPP2R1A,RAP1A,SH3GL2,YWHAB
Ferroptosis Signaling Pathway	6.1	0.0938	-1	FTL,GLS2,H2AC20,H2AC21,H2AZ1,H2BC5,MACROH2A1,PEBP1,RAP1A,SLC3A2,TF,VDAC2
Translocation of SLC2A4 (GLUT4) to the plasma membrane	6.08	0.136	-3	RAC1,TUBA4A,VAMP2,YWHAB,YWHAE,YWHAG,YWHAH,YWHAQ,YWHAZ
TP53 Regulates Metabolic Genes	6.04	0.116	-2.53	COX4I1,CYCS,GLS2,GPI,YWHAB,YWHAE,YWHAG,YWHAH,YWHAQ,YWHAZ
Sensory processing of sound by inner hair cells of the cochlea	5.97	0.132	-1.667	ATP2B1,DNAJC5,EPB41L3,EZR,MSN,SPTAN1,SPTBN1,VAMP2,WHRN
Plasma lipoprotein assembly, remodeling, and clearance	5.92	0.13	-1	ALB,AP2A1,AP2A2,AP2M1,APOA1,APOE,CLTC,NCEH1,PRKACB
Intrinsic Pathway for Apoptosis	5.88	0.154	-2.121	CYCS,SEPTIN4,YWHAB,YWHAE,YWHAG,YWHAH,YWHAQ,YWHAZ
The citric acid (TCA) cycle and respiratory electron transport	5.88	0.154	-2.121	GSTZ1,LDHA,MPC2,OGDH,PDK1,SDHA,SUCLA2,VDAC1
Estrogen Receptor Signaling	5.85	0.0525	-1.414	ATP5F1C,ATP5PB,GNB5,NDUFA10,NDUFA11,NDUFA5,NDUFA9,NDUFB9,NDUFS1,NDUFS6,NDUFS7,NDUFS8,NDUFV1,NDUFV2,PDIA3,PPP1CB,Ppp1r12b,PRKACB,RAP1A,SDHA,UQCRC2
Huntington's Disease Signaling	5.85	0.0625	-0.447	AP2A2,ARFIP2,ATP5F1C,ATP5PB,CDK5,CLTC,CPLX2,CYCS,DNAJC5,DNM1,DNM1L,GNB5,NSF,PACSIN1,PSMA6,SDHA,VAMP2
Pancreatic Secretion Signaling Pathway	5.83	0.0658	-2	AHCYL1,ARHGDIB,ATP2B1,ATP2B4,CA1,CA2,NSF,PDIA3,PPP1CB,PRKACB,RAC1,RAP1A,RYR1,RYR2,STXBP1,VAMP2
Neurotransmitter release cycle	5.68	0.179	-2.646	GLS2,PPFIA2,PPFIA3,SLC17A7,SLC1A2,STXBP1,VAMP2
14-3-3-mediated Signaling	5.37	0.088	-1.667	GFAP,PDIA3,RAP1A,TUBA4A,VIM,YWHAB,YWHAE,YWHAG,YWHAH,YWHAQ,YWHAZ
Epithelial Adherens Junction Signaling	5.25	0.0779	-2.887	ARPC1A,MYH10,PPP2R1A,RAC1,RAP1A,WASF1,YWHAB,YWHAE,YWHAG,YWHAH,YWHAQ,YWHAZ
Regulation of Actin-based Motility by Rho	5.13	0.0926	-1.89	ARPC1A,Cdc42,GSN,ITGA11,PFN2,PIP4K2A,PPP1CB,Ppp1r12b,RAC1,WASF1
GABA synthesis, release, reuptake and degradation	5.06	0.263	-2.236	DNAJC5,SLC32A1,SLC6A11,STXBP1,VAMP2
Apoptotic execution phase	5.05	0.146	-0.378	DBNL,DNM1L,GSN,H1-2,PLEC,SPTAN1,VIM
MHC class II antigen presentation	5.02	0.0901	-3.162	ACTR10,AP2A1,AP2A2,AP2M1,CLTC,DNM1,DNM1L,DYNC1H1,SH3GL2,TUBA4A
RHO GTPases Activate WASPs and WAVEs	4.89	0.176	-2.449	ABI2,ARPC1A,BRK1,RAC1,WASF1,WASF3
Binding and Uptake of Ligands by Scavenger Receptors	4.82	0.171	2.449	ALB,APOA1,APOE,CALR,FTL,HPX
COPI-mediated anterograde transport	4.75	0.0947	-3	ACTR10,Ank2,ANK3,ARFGAP1,DYNC1H1,NSF,SPTAN1,SPTBN1,TUBA4A
Sensory processing of sound by outer hair cells of the cochlea	4.7	0.13	-0.378	EPB41L3,EZR,GSN,MSN,SPTAN1,SPTBN1,WHRN
Actin Cytoskeleton Signaling	4.66	0.0593	-1.387	ABI2,ARPC1A,BRK1,EZR,GSN,ITGA11,MSN,MYH10,PFN2,PPP1CB,Ppp1r12b,RAC1,RAP1A,WASF1
Fcgamma receptor (FCGR) dependent phagocytosis	4.46	0.1	-2.121	ABI2,AHCYL1,ARPC1A,BRK1,HCK,RAC1,WASF1,WASF3
Mitochondrial calcium ion transport	4.43	0.308	-2	LETM1,VDAC1,VDAC2,VDAC3
Reelin Signaling in Neurons	4.28	0.0741	-2.333	APOE,ARPC1A,CAMK2A,CDK5,HCK,MAP1B,PDK1,RAC1,RAP1A,WASF1
HIPPO signaling	4.26	0.0941	2.646	PPP1CB,PPP2R1A,YWHAB,YWHAE,YWHAG,YWHAH,YWHAQ,YWHAZ
RAF/MAP kinase cascade	4.26	0.0545	-1.604	CAMK2A,FGA,FGB,FGG,NEFL,PEA15,PEBP1,PPP1CB,PPP2R1A,PSMA6,RAP1A,SPTAN1,SPTBN1,YWHAB
Sleep NREM Signaling Pathway	4.21	0.0811	2.333	CAMK2A,PRKACB,RAP1A,YWHAB,YWHAE,YWHAG,YWHAH,YWHAQ,YWHAZ
Rap1 signalling	4.16	0.267	-2	PRKACB,RAP1A,YWHAB,YWHAZ
Glucocorticoid Receptor Signaling	4.11	0.0402	#NUM!	ATP5F1C,ATP5PB,FGG,KRT79,NDUFA10,NDUFA11,NDUFA5,NDUFA9,NDUFB9,NDUFS1,NDUFS6,NDUFS7,NDUFS8,NDUFV1,NDUFV2,PRKACB,RAC1,RAP1A,SDHA,UQCRC2,YWHAH
EPH-Ephrin signaling	4.09	0.0889	-2.828	AP2A1,AP2A2,AP2M1,ARPC1A,CLTC,DNM1,MYH10,RAC1
Amyloid fiber formation	4.05	0.103	2.646	APOA1,APOE,FGA,GSN,H2AC20,H2AZ1,H2BC5
Opioid Signaling Pathway	4.03	0.0519	-2.309	AP2A1,AP2A2,AP2M1,CAMK2A,CLTC,GNB5,HCK,PDK1,PRKACB,RAC1,RAP1A,RYR1,RYR2,SLC12A5
Histone Modification Signaling Pathway	4.01	0.0517	0.535	H1-2,H1f4,H2AC20,H2AC21,H2AZ1,H2BC5,MACROH2A1,PSIP1,YWHAB,YWHAE,YWHAG,YWHAH,YWHAQ,YWHAZ
WNT/SHH Axonal Guidance Signaling Pathway	4	0.0685	-1.897	CAMK2A,CELSR3,HCK,PRKACB,YWHAB,YWHAE,YWHAG,YWHAH,YWHAQ,YWHAZ
Glutamate binding, activation of AMPA receptors and synaptic plasticity	3.96	0.161	-2.236	AP2A1,AP2A2,AP2M1,CAMK2A,NSF
Erythrocytes take up oxygen and release carbon dioxide	3.9	0.429	#NUM!	CA1,CA2,SLC4A1
Cell Cycle: G2/M DNA Damage Checkpoint Regulation	3.86	0.118	#NUM!	YWHAB,YWHAE,YWHAG,YWHAH,YWHAQ,YWHAZ
ERK5 Signaling	3.85	0.0959	-2.646	RAP1A,YWHAB,YWHAE,YWHAG,YWHAH,YWHAQ,YWHAZ
Phagosome Maturation	3.81	0.0649	#NUM!	ATP6V0A1,ATP6V0D1,ATP6V1G2,CALR,DYNC1H1,NSF,RAC1,TUBA4A,VAMP2,VPS45
Integration of energy metabolism	3.76	0.08	-1.89	AHCYL1,GNB5,PPP2R1A,PRKACB,RAP1A,SLC2A1,STXBP1,VAMP2
Regulation of TLR by endogenous ligand	3.73	0.211	2	FGA,FGB,FGG,S100A9
FOXO-mediated transcription	3.73	0.211	-2	YWHAB,YWHAG,YWHAQ,YWHAZ
Cargo recognition for clathrin-mediated endocytosis	3.71	0.0784	-2.121	AP2A1,AP2A2,AP2M1,CLTC,COPS4,SH3GL2,TF,VAMP2
IGF-1 Signaling	3.71	0.0784	#NUM!	PRKACB,RAP1A,YWHAB,YWHAE,YWHAG,YWHAH,YWHAQ,YWHAZ
Serotonin Receptor Signaling	3.63	0.0404	-0.943	CAMK2A,Cdc42,CDK5,FGA,FGB,FGG,GNB5,HCK,PDIA3,PDK1,PPP1CB,Ppp1r12b,PRKACB,QDPR,RAC1,RAP1A,RYR1,RYR2
Iron uptake and transport	3.59	0.105	-0.816	ATP6V0A1,ATP6V0D1,ATP6V1G2,CAND1,FTL,TF
RAC Signaling	3.54	0.0662	-2.121	ABI2,ARFIP2,ARPC1A,BRK1,ITGA11,PIP4K2A,RAC1,RAP1A,WASF1
Necroptosis Signaling Pathway	3.4	0.0634	-1.667	CAMK2A,DNM1L,SLC25A13,SLC25A3,SLC25A4,SLC25A5,VDAC1,VDAC2,VDAC3
Virus Entry via Endocytic Pathways	3.4	0.0708	-2.828	AP2A1,AP2A2,AP2M1,AP3B2,CLTC,DNM1,RAC1,RAP1A
Aspartate and asparagine metabolism	3.38	0.3	#NUM!	GOT1,SLC25A12,SLC25A13
Ion channel transport	3.38	0.0575	-2.53	ATP1B1,ATP2B1,ATP2B4,ATP6V0A1,ATP6V0D1,ATP6V1G2,CAMK2A,RYR1,RYR2,TTYH1
ERK/MAPK Signaling	3.35	0.0529	-0.447	ITGA11,PPP1CB,PPP2R1A,PRKACB,RAC1,RAP1A,YWHAB,YWHAG,YWHAH,YWHAQ,YWHAZ
Remodeling of Epithelial Adherens Junctions	3.32	0.0938	#NUM!	ARPC1A,DNM1,DNM1L,MAPRE3,NME1,TUBA4A
RHO GTPase cycle	3.31	0.0393	-2.668	ABI2,ARHGDIB,BRK1,CCT6A,CLTC,COPS4,FILIP1,FLOT1,LETM1,NDUFA5,RAC1,SPTAN1,SPTBN1,VAPB,VIM,WASF1,WASF3
Production of Nitric Oxide and Reactive Oxygen Species in Macrophages	3.3	0.0562	1.414	ALB,APOA1,APOE,CAT,Cdc42,CLU,PPP1CB,PPP2R1A,RAC1,RAP1A
RHOGDI Signaling	3.25	0.0514	1.134	ARHGDIB,ARPC1A,Cdc42,EZR,GNB5,ITGA11,MSN,MYH10,PIP4K2A,RAC1,WASF1
Erythrocytes take up carbon dioxide and release oxygen	3.25	0.273	#NUM!	CA1,CA2,SLC4A1
Glycolysis I	3.25	0.16	-1	GPI,PFKL,PFKM,PGK2
Inhibition of ARE-Mediated mRNA Degradation Pathway	3.13	0.0581	-2.121	PPP2R1A,PRKACB,PSMA6,YWHAB,YWHAE,YWHAG,YWHAH,YWHAQ,YWHAZ
Integrin signaling	3.11	0.148	1	FGA,FGB,FGG,RAP1A
Response to elevated platelet cytosolic Ca2+	3.11	0.064	2.121	ALB,APOA1,CLU,FGA,FGB,FGG,TF,TUBA4A
Beta-catenin independent WNT signaling	3.09	0.0722	-2.646	AP2A1,AP2A2,AP2M1,CAMK2A,CLTC,GNB5,RAC1
Cristae formation	3.05	0.143	-2	APOO,ATP5F1C,ATP5PB,IMMT
GABA Receptor Signaling	3.04	0.0625	#NUM!	AP2A1,AP2A2,AP2M1,DNM1,GNB5,NSF,SLC32A1,SLC6A11
DHCR24 Signaling Pathway	3.02	0.062	2.121	ALB,APOA1,APOE,CLU,FGA,HPX,RAP1A,TF
Gap junction trafficking and regulation	2.99	0.138	-2	AP2M1,CLTC,DNM1,TUBA4A
SNARE Signaling Pathway	2.98	0.0611	-2.828	CAMK2A,CPLX2,DNAJC5,MYH10,NSF,PRKACB,STXBP1,VAMP2
PI3K/AKT Signaling	2.94	0.0505	-1.667	ITGA11,PPP2R1A,RAP1A,SYNJ1,YWHAB,YWHAE,YWHAG,YWHAH,YWHAQ,YWHAZ
Transport of inorganic cations/anions and amino acids/oligopeptides	2.94	0.068	-1.89	SLC12A5,SLC17A6,SLC17A7,SLC1A2,SLC32A1,SLC3A2,SLC4A1
Iron homeostasis signaling pathway	2.93	0.0602	#NUM!	ATP6V0A1,ATP6V0D1,ATP6V1G2,FTL,HBA1/HBA2,Hbb-b1,HPX,TF
Signaling by VEGF	2.89	0.0667	-1.89	ABI2,AHCYL1,BRK1,PRKACB,RAC1,WASF1,WASF3
MSP-RON Signaling in Cancer Cells Pathway	2.87	0.0588	-2.121	RAP1A,VIM,YWHAB,YWHAE,YWHAG,YWHAH,YWHAQ,YWHAZ
Netrin Signaling	2.84	0.0529	-1.667	ARPC1A,CAMK2A,CRMP1,NSF,PRKACB,RAC1,RYR1,RYR2,VAMP2
Acute Phase Response Signaling	2.79	0.052	1.134	ALB,APOA1,FGA,FGB,FGG,FTL,HPX,RAP1A,TF
CLEAR Signaling Pathway	2.78	0.0426	2.309	ATP6V0A1,ATP6V0D1,ATP6V1G2,PPP2R1A,RAP1A,TLR7,YWHAB,YWHAE,YWHAG,YWHAH,YWHAQ,YWHAZ
Calcium Signaling	2.77	0.0478	-1.89	ATP2B1,ATP2B4,CALR,CAMK2A,LETM1,MYH10,PRKACB,RAP1A,RYR1,RYR2
Extrinsic Prothrombin Activation Pathway	2.74	0.188	#NUM!	FGA,FGB,FGG
Gene and protein expression by JAK-STAT signaling after IL-12 stimulation	2.73	0.118	-1	ANXA2,CA1,MIF,MSN
LXR/RXR Activation	2.73	0.0625	2.646	ALB,APOA1,APOE,CLU,FGA,HPX,TF
Semaphorin Neuronal Repulsive Signaling Pathway	2.71	0.0556	-0.378	BCAN,CDK5,CRMP1,ITGA11,PPP1CB,Ppp1r12b,PRKACB,RAC1
Amyotrophic Lateral Sclerosis Signaling	2.7	0.0619	-0.447	CAT,CYCS,GPX1,NEFL,PRPH,RAC1,SLC1A2
Opioid Signalling	2.62	0.069	-1.633	AHCYL1,CAMK2A,CDK5,GNB5,PPP2R1A,PRKACB
Actin Nucleation by ARP-WASP Complex	2.59	0.0682	-2	ARPC1A,Cdc42,ITGA11,RAC1,RAP1A,WASF1
RHO GTPases activate CIT	2.59	0.167	#NUM!	MYH10,PPP1CB,RAC1
RHO GTPases activate PAKs	2.59	0.167	#NUM!	MYH10,PPP1CB,RAC1
Cell Cycle Checkpoints	2.55	0.042	-2.714	CLASP2,DYNC1H1,H2BC5,PPP2R1A,PSMA6,YWHAB,YWHAE,YWHAG,YWHAH,YWHAQ,YWHAZ
D-myo-inositol-5-phosphate Metabolism	2.55	0.0479	-1.89	NUDT3,PIP4K2A,PPFIA2,PPFIA3,PPM1H,PPP1CB,PPP2R1A,PTPRN,SYNJ1
MyD88:MAL(TIRAP) cascade initiated on plasma membrane	2.51	0.103	2	FGA,FGB,FGG,S100A9
Cardiac conduction	2.5	0.0569	-1.134	AHCYL1,ATP1B1,ATP2B1,ATP2B4,CAMK2A,RYR1,RYR2
Gαs Signaling	2.5	0.0569	-0.816	ADD2,GNB5,HCK,PRKACB,RAP1A,RYR1,RYR2
Induction of Apoptosis by HIV1	2.49	0.0781	-1.342	CYCS,SLC25A13,SLC25A3,SLC25A4,SLC25A5
Chaperone Mediated Autophagy	2.45	0.15	#NUM!	EEF1A1,GFAP,VIM
Protein folding	2.43	0.0632	-2.449	CCT3,CCT4,CCT6A,CCT8,GNB5,TUBA4A
Cilium Assembly	2.43	0.0459	-2.828	CCT3,CCT4,CCT6A,CCT8,DYNC1H1,PPP2R1A,TUBA4A,YWHAE,YWHAG
3-phosphoinositide Biosynthesis	2.4	0.0455	-1.89	NUDT3,PIP4K2A,PPFIA2,PPFIA3,PPM1H,PPP1CB,PPP2R1A,PTPRN,SYNJ1
Glycogen metabolism	2.39	0.143	#NUM!	PYGB,PYGM,UGP2
HIF1α Signaling	2.34	0.0446	-1.414	CAMK2A,GPI,HK1,LDHA,RAC1,RAP1A,SLC2A1,TF,VIM
TCA Cycle II (Eukaryotic)	2.33	0.136	#NUM!	OGDH,SDHA,SUCLA2
Integrin Signaling	2.31	0.0441	-2.236	ARPC1A,Cdc42,GSN,ITGA11,PFN2,PPP1CB,Ppp1r12b,RAC1,RAP1A
Mitochondrial Fatty Acid Beta-Oxidation	2.28	0.13	#NUM!	DECR1,HADHB,MMUT
Post-translational protein phosphorylation	2.28	0.0588	2.449	ALB,APOA1,APOE,FGA,FGG,TF
trans-Golgi Network Vesicle Budding	2.25	0.0685	-0.447	CLTC,FTL,SH3GL2,TXNDC5,VAMP2
D-myo-inositol (1,4,5,6)-Tetrakisphosphate Biosynthesis	2.24	0.0465	-1.633	NUDT3,PPFIA2,PPFIA3,PPM1H,PPP1CB,PPP2R1A,PTPRN,SYNJ1
D-myo-inositol (3,4,5,6)-tetrakisphosphate Biosynthesis	2.24	0.0465	-1.633	NUDT3,PPFIA2,PPFIA3,PPM1H,PPP1CB,PPP2R1A,PTPRN,SYNJ1
Tight Junction Signaling	2.21	0.046	#NUM!	CPSF1,MYH10,NSF,PPP2R1A,PRKACB,RAC1,SPTAN1,VAMP2
PFKFB4 Signaling Pathway	2.18	0.0833	-1	GPI,HK1,PFKM,PRKACB
Activation of NMDA receptors and postsynaptic events	2.17	0.0658	#NUM!	CAMK2A,NEFL,PRKACB,RAC1,TUBA4A
3-phosphoinositide Degradation	2.09	0.0437	-1.633	NUDT3,PPFIA2,PPFIA3,PPM1H,PPP1CB,PPP2R1A,PTPRN,SYNJ1
CDK5 Signaling	2.08	0.0536	-1.342	CDK5,LAMC2,PPP1CB,PPP2R1A,PRKACB,RAP1A
Processing of Capped Intronless Pre-mRNA	2.08	0.111	#NUM!	CPSF1,SNRPD3,WDR33
Superpathway of Inositol Phosphate Compounds	2.04	0.04	-1.89	NUDT3,PIP4K2A,PPFIA2,PPFIA3,PPM1H,PPP1CB,PPP2R1A,PTPRN,SYNJ1
Insulin Secretion Signaling Pathway	2.04	0.0376	-1.897	CAMK2A,HCK,NSF,PDIA3,PRKACB,RAP1A,RYR1,RYR2,SLC2A1,VAMP2
Calcium Transport I	2	0.2	#NUM!	ATP2B1,ATP2B4
Glycogen Degradation II	2	0.2	#NUM!	PYGB,PYGM
Eukaryotic Translation Elongation	1.99	0.0595	-1.342	EEF1A1,EEF1A2,RPL6,RPS4Y1,RPSA
Regulation of Insulin-like Growth Factor (IGF) transport and uptake by IGFBPs	1.99	0.0513	2.449	ALB,APOA1,APOE,FGA,FGG,TF
Toll-like Receptor Cascades	1.99	0.103	#NUM!	DNM1,DNM1L,TLR7
Pathogen Induced Cytokine Storm Signaling Pathway	1.96	0.0349	1.508	FGA,FGB,FGG,FTL,NLRC3,Nlrp1a,RYR1,RYR2,SLC2A1,STX11,TLR7
Apelin Adipocyte Signaling Pathway	1.95	0.0581	2	CAT,GPX1,GSTZ1,PRKACB,RAC1
Triglyceride metabolism	1.95	0.1	#NUM!	GPD2,PPP1CB,PRKACB
Phenylalanine and tyrosine metabolism	1.92	0.182	#NUM!	GSTZ1,QDPR
Semaphorin Signaling in Neurons	1.9	0.069	#NUM!	Cdc42,CDK5,CRMP1,RAC1
Reversible hydration of carbon dioxide	1.84	0.167	#NUM!	CA1,CA2
Glycogen Degradation III	1.84	0.167	#NUM!	PYGB,PYGM
UDP-N-acetyl-D-galactosamine Biosynthesis II	1.84	0.167	#NUM!	GPI,HK1
Fcγ Receptor-mediated Phagocytosis in Macrophages and Monocytes	1.84	0.0543	-1.342	ARPC1A,EZR,HCK,RAB11B,RAC1
Mitochondrial protein import	1.82	0.0656	-2	SLC25A12,SLC25A13,SLC25A4,VDAC1
RHO GTPases Activate Formins	1.82	0.0469	-2.449	CLASP2,DYNC1H1,PFN2,PPP2R1A,RAC1,TUBA4A
Cleavage and Polyadenylation of Pre-mRNA	1.77	0.154	#NUM!	CPSF1,WDR33
Coagulation System	1.77	0.0857	#NUM!	FGA,FGB,FGG
Semaphorin interactions	1.75	0.0625	-2	CDK5,CRMP1,MYH10,RAC1
Protein Sorting Signaling Pathway	1.74	0.0409	-2.646	AP3B2,ARFGAP1,CLTC,HCK,PLPP3,PRKACB,RAB11B
GABAergic Receptor Signaling Pathway (Enhanced)	1.74	0.0451	-1.633	GNB5,GOT1,PRKACB,SLC12A5,SLC32A1,SLC6A11
Detoxification of Reactive Oxygen Species	1.74	0.0833	#NUM!	CAT,CYCS,GPX1
Aggrephagy	1.74	0.0833	#NUM!	DYNC1H1,TUBA4A,VIM
Glutamate Receptor Signaling	1.73	0.0615	#NUM!	GNB5,SLC17A6,SLC17A7,SLC1A2
Colanic Acid Building Blocks Biosynthesis	1.71	0.143	#NUM!	GPI,UGP2
Superpathway of Methionine Degradation	1.7	0.0811	#NUM!	AHCYL1,GOT1,MMUT
Formation of Fibrin Clot (Clotting Cascade)	1.67	0.0789	#NUM!	FGA,FGB,FGG
Thrombin Signaling	1.67	0.0367	#NUM!	CAMK2A,Cdc42,GNB5,PDIA3,PPP1CB,Ppp1r12b,RAC1,RAP1A
DAG and IP3 signaling	1.64	0.0769	#NUM!	AHCYL1,CAMK2A,PRKACB
Assembly and cell surface presentation of NMDA receptors	1.64	0.0769	#NUM!	CAMK2A,NEFL,TUBA4A
Intrinsic Prothrombin Activation Pathway	1.64	0.0769	#NUM!	FGA,FGB,FGG
Pyrimidine Ribonucleotides Interconversion	1.64	0.0769	#NUM!	DHX9,NME1,NME2
NAD Signaling Pathway	1.62	0.0423	0.816	H1-2,H1f4,H2BC5,LDHA,RYR1,RYR2
Glutaryl-CoA Degradation	1.6	0.125	#NUM!	CA1,HADHB
α-Adrenergic Signaling	1.6	0.0472	#NUM!	GNB5,PRKACB,PYGB,PYGM,RAP1A
Maturity Onset Diabetes of Young (MODY) Signaling	1.58	0.0556	#NUM!	APOA1,APOE,APOO,OGDH
PPARα/RXRα Activation	1.57	0.0376	0.447	AP2A2,APOA1,CAND1,GPD2,PDIA3,PRKACB,RAP1A
Pyrimidine Ribonucleotides De Novo Biosynthesis	1.56	0.0714	#NUM!	DHX9,NME1,NME2
Mitotic G2-G2/M phases	1.56	0.0374	-2.646	DYNC1H1,PPP1CB,PPP2R1A,PSMA6,TUBA4A,YWHAE,YWHAG
Kinetochore Metaphase Signaling Pathway	1.55	0.0459	#NUM!	H2AC20,H2AC21,H2AZ1,MACROH2A1,PPP1CB
Signaling by Insulin receptor	1.53	0.0698	#NUM!	ATP6V0A1,ATP6V0D1,ATP6V1G2
Xanthine and Xanthosine Salvage	1.51	0.5	#NUM!	PNP
Glycerol-3-phosphate Shuttle	1.51	0.5	#NUM!	GPD2
Glutamine Degradation I	1.51	0.5	#NUM!	GLS2
Factors involved in megakaryocyte development and platelet production	1.51	0.0526	-2	CDK5,PRKACB,RAC1,VPS45
Chemokine Signaling	1.51	0.0526	-1	CAMK2A,PPP1CB,Ppp1r12b,RAP1A
Signaling by ROBO receptors	1.51	0.0446	-2.236	CLASP2,PFN2,PRKACB,PSMA6,RAC1
Intra-Golgi and retrograde Golgi-to-ER traffic	1.5	0.0365	-1.89	ACTR10,ARFGAP1,ARFIP2,DYNC1H1,NSF,TUBA4A,VPS45
Receptor-type tyrosine-protein phosphatases	1.5	0.111	#NUM!	PPFIA2,PPFIA3
RHO GTPases Activate ROCKs	1.5	0.111	#NUM!	MYH10,PPP1CB
Dopamine Receptor Signaling	1.49	0.0519	#NUM!	PPP1CB,PPP2R1A,PRKACB,QDPR
Signaling by MET	1.47	0.0513	-1	LAMC2,RAC1,RAP1A,SH3GL2
Docosahexaenoic Acid (DHA) Signaling	1.43	0.0329	-0.707	ALB,CAT,CYCS,PDIA3,PRKACB,SPTBN1,STXBP1,SYNJ1
IL-12 Signaling and Production in Macrophages	1.42	0.035	-1.89	ALB,APOA1,APOE,CLU,Ighg2b,IGHM,RAC1
Role of Tissue Factor in Cancer	1.42	0.035	0.378	FGA,FGB,FGG,HCK,PPP2R1A,RAC1,RAP1A
Signaling by Hippo	1.42	0.1	#NUM!	YWHAB,YWHAE
Spliceosomal Cycle	1.41	0.0625	#NUM!	DHX15,EFTUD2,SNRNP200
ROBO SLIT Signaling Pathway	1.4	0.0417	1.342	ARPC1A,CDK5,HCK,PRKACB,RAC1
Integrin cell surface interactions	1.39	0.0482	1	FGA,FGB,FGG,ITGA11
DNA Damage/Telomere Stress Induced Senescence	1.39	0.0612	#NUM!	H1-2,H2AC20,H2BC5
Nephrin family interactions	1.38	0.0952	#NUM!	SPTAN1,SPTBN1
Platelet homeostasis	1.37	0.0476	-2	ATP2B1,ATP2B4,GNB5,PPP2R1A
p70S6K Signaling	1.37	0.0283	#NUM!	Ighg2b,IGHM,PDIA3,PPP2R1A,RAP1A,YWHAB,YWHAE,YWHAG,YWHAH,YWHAQ,YWHAZ
HSP90 chaperone cycle for steroid hormone receptors in the presence of ligand	1.37	0.06	#NUM!	ACTR10,DYNC1H1,TUBA4A
Deubiquitination	1.35	0.0317	-0.707	H2AC20,H2AC21,H2BC5,OGT,PSMA6,VDAC1,VDAC2,VDAC3
GP6 Signaling Pathway	1.35	0.0403	1.342	FGA,FGB,FGG,LAMC2,RAC1
Other interleukin signaling	1.34	0.0909	#NUM!	PTPRZ1,VAMP2
Interconversion of nucleotide di- and triphosphates	1.34	0.0909	#NUM!	NME1,NME2
RHO GTPases Activate NADPH Oxidases	1.34	0.0909	#NUM!	RAC1,S100A9
Pyrimidine Deoxyribonucleotides De Novo Biosynthesis I	1.34	0.0909	#NUM!	NME1,NME2
Lactose synthesis	1.34	0.333	#NUM!	SLC2A1
Guanine and Guanosine Salvage I	1.34	0.333	#NUM!	PNP
L-cysteine Degradation III	1.34	0.333	#NUM!	GOT1
Adenine and Adenosine Salvage I	1.34	0.333	#NUM!	PNP
Glutamate Degradation II	1.34	0.333	#NUM!	GOT1
L-serine Degradation	1.34	0.333	#NUM!	SRR
Aspartate Biosynthesis	1.34	0.333	#NUM!	GOT1
Tryptophan Degradation III (Eukaryotic)	1.31	0.087	#NUM!	CA1,HADHB
IL-33 Signaling Pathway	1.3	0.0355	#NUM!	H2AC20,H2AC21,H2AZ1,H2BC5,MACROH2A1,PRKACB
Interleukin-3, Interleukin-5 and GM-CSF signaling	1.3	0.0566	#NUM!	HCK,SYNJ1,YWHAZ
CCR3 Signaling in Eosinophils	1.3	0.0391	#NUM!	GNB5,PPP1CB,Ppp1r12b,RAC1,RAP1A
MAPK6/MAPK4 signaling	1.3	0.0449	#NUM!	PRKACB,PSMA6,RAC1,SEPTIN7
Cardiac β-adrenergic Signaling	1.29	0.0353	1	ENPP6,GNB5,PPP1CB,PPP2R1A,PRKACB,RYR2
Metabolism of water-soluble vitamins and cofactors	1.28	0.0556	#NUM!	MCCC1,MMUT,SLC2A1
Neurexins and neuroligins	1.28	0.0556	#NUM!	DBNL,EPB41L3,STXBP1
Synaptic Long Term Potentiation	1.27	0.0385	-0.447	CAMK2A,PDIA3,PPP1CB,PRKACB,RAP1A
DNA methylation	1.27	0.0833	#NUM!	H2AC20,H2BC5
Glutathione Redox Reactions I	1.27	0.0833	#NUM!	GPX1,GSTZ1
Circadian Rhythm Signaling	1.26	0.0304	#NUM!	CAMK2A,GNB5,HCK,PDIA3,PRKACB,RAP1A,RYR1,RYR2
Xenobiotic Metabolism PXR Signaling Pathway	1.25	0.0345	0.816	CAMK2A,CAT,CDK5,GSTZ1,PPP1CB,PRKACB
Response of EIF2AK4 (GCN2) to amino acid deficiency	1.25	0.0435	-1	GCN1,RPL6,RPS4Y1,RPSA
Signaling by ERBB4	1.24	0.0536	#NUM!	APOE,GFAP,STMN1
Activated PKN1 stimulates transcription of AR regulated genes KLK2 and KLK3	1.24	0.08	#NUM!	H2AC20,H2BC5
RHO GTPases activate IQGAPs	1.24	0.08	#NUM!	RAC1,TUBA4A
Signaling by NTRK2 (TRKB)	1.24	0.08	#NUM!	CDK5,RAC1
Cellular response to heat stress	1.22	0.0426	#NUM!	CAMK2A,EEF1A1,HSPA12A,YWHAE
Neurotransmitter uptake and metabolism In glial cells	1.21	0.25	#NUM!	SLC1A2
Pyruvate Fermentation to Lactate	1.21	0.25	#NUM!	LDHA
2-ketoglutarate Dehydrogenase Complex	1.21	0.25	#NUM!	OGDH
Eumelanin Biosynthesis	1.21	0.25	#NUM!	MIF
Methylmalonyl Pathway	1.21	0.25	#NUM!	MMUT
Glutathione Redox Reactions II	1.21	0.25	#NUM!	PDIA3
L-cysteine Degradation I	1.21	0.25	#NUM!	GOT1
Phenylalanine Degradation I (Aerobic)	1.21	0.25	#NUM!	QDPR
Myelination Signaling Pathway	1.21	0.0284	-2.333	ADAM22,HCK,LAMC2,MBP,PDK1,PRKACB,RAC1,RAP1A,SLC2A1
Gluconeogenesis I	1.21	0.0769	#NUM!	GPI,PGK2
Cytoprotection by HMOX1	1.19	0.0508	#NUM!	ALB,COX4I1,CYCS
Oxytocin Signaling Pathway	1.19	0.0293	-0.707	ATP2B1,ATP2B4,GNB5,MYH10,PPP1CB,Ppp1r12b,PRKACB,RAP1A
Insulin Receptor Signaling	1.19	0.0362	-0.447	PPP1CB,PRKACB,RAP1A,SYNJ1,VAMP2
SIRT1 negatively regulates rRNA expression	1.18	0.0741	#NUM!	H2AC20,H2BC5
Signaling by CSF3 (G-CSF)	1.15	0.0714	#NUM!	HCK,UBE2D3
CDP-diacylglycerol Biosynthesis I	1.15	0.0714	#NUM!	CDS2,GPD2
Antigen Presentation Pathway	1.15	0.0714	#NUM!	CALR,PDIA3
Orexin Signaling Pathway	1.14	0.0302	-1.89	ATP6V0A1,ATP6V0D1,ATP6V1G2,GNB5,PDIA3,PIP4K2A,PRKACB
Asparagine N-linked glycosylation	1.13	0.069	#NUM!	CALR,PDIA3
Arsenate Detoxification I (Glutaredoxin)	1.12	0.2	#NUM!	PNP
2-oxobutanoate Degradation I	1.12	0.2	#NUM!	MMUT
Tyrosine Degradation I	1.12	0.2	#NUM!	GSTZ1
TCF dependent signaling in response to WNT	1.11	0.0316	-0.816	CCDC88C,H2AC20,H2BC5,PPP2R1A,PSMA6,YWHAZ
AMPK Signaling	1.1	0.0295	-1.342	GNB5,PFKL,PFKM,PPM1H,PPP2R1A,PRKACB,SLC2A1
RIPK1-mediated regulated necrosis	1.1	0.0667	#NUM!	FLOT1,OGT
Phosphatidylglycerol Biosynthesis II (Non-plastidic)	1.1	0.0667	#NUM!	CDS2,GPD2
Mitotic Prometaphase	1.1	0.0314	-2.449	CLASP2,DYNC1H1,PPP2R1A,TUBA4A,YWHAE,YWHAG
Adrenergic Receptor Signaling Pathway (Enhanced)	1.09	0.0312	-1.633	ATP6V0A1,ATP6V0D1,ATP6V1G2,PDIA3,PRKACB,SLC1A2
Paxillin Signaling	1.09	0.0381	#NUM!	ARFIP2,ITGA11,RAC1,RAP1A
PTEN Signaling	1.07	0.0336	1	ITGA11,RAC1,RAP1A,SYNJ1,YWHAH
Nonsense-Mediated Decay (NMD)	1.07	0.0377	-1	PPP2R1A,RPL6,RPS4Y1,RPSA
Axonal Guidance Signaling	1.06	0.0243	#NUM!	ADAM22,ARPC1A,CDK5,GNB5,ITGA11,PDIA3,PFN2,PRKACB,RAC1,RAP1A,RTN4,TUBA4A
Fructose metabolism	1.05	0.167	#NUM!	TKFC
Creatine metabolism	1.05	0.167	#NUM!	SLC6A11
Trehalose Degradation II (Trehalase)	1.05	0.167	#NUM!	HK1
Glycerol Degradation I	1.05	0.167	#NUM!	GPD2
Adenine and Adenosine Salvage III	1.05	0.167	#NUM!	PNP
Purine Ribonucleosides Degradation to Ribose-1-phosphate	1.05	0.167	#NUM!	PNP
Glycogen Biosynthesis II (from UDP-D-Glucose)	1.05	0.167	#NUM!	UGP2
GDP-mannose Biosynthesis	1.05	0.167	#NUM!	GPI
Role of MAPK Signaling in Promoting the Pathogenesis of Influenza	1.04	0.0367	-2	ATP6V0A1,ATP6V0D1,ATP6V1G2,RAP1A
Melatonin Signaling	1.03	0.0435	#NUM!	CAMK2A,PDIA3,PRKACB
PRC2 methylates histones and DNA	1.03	0.0606	#NUM!	H2AC20,H2BC5
Glioma Invasiveness Signaling	1.02	0.0429	#NUM!	Cdc42,RAC1,RAP1A
GM-CSF Signaling	1.02	0.0429	#NUM!	CAMK2A,HCK,RAP1A
mTOR Signaling	1.01	0.0297	#NUM!	Cdc42,PPP2R1A,RAC1,RAP1A,RPS4Y1,RPSA
ERCC6 (CSB) and EHMT2 (G9a) positively regulate rRNA expression	1.01	0.0588	#NUM!	H2AC20,H2BC5
TREM1 Signaling	1	0.0423	#NUM!	NLRC3,Nlrp1a,TLR7
NoRC negatively regulates rRNA expression	0.986	0.0571	#NUM!	H2AC20,H2BC5
Aspartate Degradation II	0.982	0.143	#NUM!	GOT1
Caveolar-mediated Endocytosis Signaling	0.976	0.0411	#NUM!	ALB,FLOT1,ITGA11
Germ Cell-Sertoli Cell Junction Signaling	0.958	0.0309	#NUM!	Cdc42,GSN,RAC1,RAP1A,TUBA4A
Cell surface interactions at the vascular wall	0.956	0.0342	-1	ATP1B1,IGHM,MIF,SLC3A2
Nuclear Cytoskeleton Signaling Pathway	0.953	0.0286	-2.449	ACTR10,DYNC1H1,HCK,ITGA11,PLEC,TUBA4A
Transport of vitamins, nucleosides, and related molecules	0.946	0.0541	#NUM!	SLC25A4,SLC25A5
Smooth Muscle Contraction	0.946	0.0541	#NUM!	ANXA2,ANXA6
Atherosclerosis Signaling	0.946	0.0339	2	ALB,APOA1,APOE,CLU
Processing of Capped Intron-Containing Pre-mRNA	0.939	0.0268	0.378	CPSF1,DHX15,DHX9,EFTUD2,SNRNP200,SNRPD3,WDR33
Renal Cell Carcinoma Signaling	0.937	0.0395	#NUM!	RAC1,RAP1A,SLC2A1
Miro GTPase Cycle	0.927	0.125	#NUM!	RAP1GDS1
Prednisone ADME	0.927	0.125	#NUM!	ALB
Serine biosynthesis	0.927	0.125	#NUM!	SRR
Sucrose Degradation V (Mammalian)	0.927	0.125	#NUM!	TKFC
Superoxide Radicals Degradation	0.927	0.125	#NUM!	CAT
IL-7 Signaling Pathway	0.924	0.039	#NUM!	Ighg2b,IGHM,SLC2A1
Role of Macrophages, Fibroblasts and Endothelial Cells in Rheumatoid Arthritis	0.922	0.0255	0.378	CAMK2A,Ighg2b,IGHM,MIF,PDIA3,RAC1,RAP1A,TLR7
Formation of WDR5-containing histone-modifying complexes	0.908	0.0513	#NUM!	OGT,PSIP1
PI Metabolism	0.9	0.038	#NUM!	ENPP6,PIP4K2A,SYNJ1
Neurovascular Coupling Signaling Pathway	0.897	0.0275	-0.816	PPP1CB,Ppp1r12b,PRKACB,RYR1,RYR2,SLC1A2
NRF2-mediated Oxidative Stress Response	0.89	0.0274	1	CAT,DNAJC5,FTL,GSTZ1,PPIB,RAP1A
HER-2 Signaling in Breast Cancer	0.89	0.0274	0	COX4I1,Cox6c,COX7A2,HCK,PDK1,RAP1A
RHO GTPases activate KTN1	0.88	0.111	#NUM!	RAC1
Lysine catabolism	0.88	0.111	#NUM!	OGDH
Role of IL-17A in Psoriasis	0.88	0.111	#NUM!	S100A9
Leucine Degradation I	0.88	0.111	#NUM!	MCCC1
Ketolysis	0.88	0.111	#NUM!	HADHB
GDP-glucose Biosynthesis	0.88	0.111	#NUM!	HK1
Endocannabinoid Developing Neuron Pathway	0.871	0.0317	#NUM!	GNB5,PRKACB,RAC1,RAP1A
Regulation of eIF4 and p70S6K Signaling	0.856	0.0286	#NUM!	ITGA11,PPP2R1A,RAP1A,RPS4Y1,RPSA
Vasopressin regulates renal water homeostasis via Aquaporins	0.856	0.0476	#NUM!	GNB5,PRKACB
Regulation of mRNA stability by proteins that bind AU-rich elements	0.856	0.0476	#NUM!	YWHAB,YWHAZ
Retinoid metabolism and transport	0.856	0.0476	#NUM!	APOA1,APOE
Eukaryotic Translation Termination	0.854	0.0361	#NUM!	RPL6,RPS4Y1,RPSA
fMLP Signaling in Neutrophils	0.853	0.0312	#NUM!	ARPC1A,GNB5,RAC1,RAP1A
Pyroptosis Signaling Pathway	0.843	0.0357	#NUM!	DHX9,PRKACB,TLR7
ATF6 (ATF6-alpha) activates chaperone genes	0.837	0.1	#NUM!	CALR
Glucose and Glucose-1-phosphate Degradation	0.837	0.1	#NUM!	HK1
Citrulline Biosynthesis	0.837	0.1	#NUM!	GLS2
P2Y Purinergic Receptor Signaling Pathway	0.827	0.0305	#NUM!	GNB5,PDIA3,PRKACB,RAP1A
Chaperone Mediated Autophagy Signaling Pathway	0.827	0.0228	-1.265	ATP6V0A1,ATP6V0D1,ATP6V1G2,EEF1A1,EEF1A2,GFAP,PEA15,PSMA6,RAB11B,RAC1
GPER1 signaling	0.824	0.0455	#NUM!	GNB5,PRKACB
Primary Immunodeficiency Signaling	0.824	0.0455	#NUM!	Ighg2b,IGHM
Sertoli Cell-Germ Cell Junction Signaling Pathway (Enhanced)	0.82	0.0261	-1.633	ARPC1A,LAMC2,PPP2R1A,PRKACB,RAC1,RAP1A
Dopamine-DARPP32 Feedback in cAMP Signaling	0.813	0.0276	-0.447	CDK5,PDIA3,PPP1CB,PPP2R1A,PRKACB
ISGylation Signaling Pathway	0.811	0.0345	#NUM!	ISG15,RTN4,TLR7
Cytosolic sensors of pathogen-associated DNA	0.808	0.0444	#NUM!	DHX9,NLRC3
Meiotic recombination	0.808	0.0444	#NUM!	H2AC20,H2BC5
nNOS Signaling in Neurons	0.808	0.0444	#NUM!	CAMK2A,PFKM
Cell junction organization	0.8	0.0341	#NUM!	CADM2,LAMC2,PLEC
Regulation of Cellular Mechanics by Calpain Protease	0.8	0.0341	#NUM!	EZR,ITGA11,RAP1A
Aspirin ADME	0.799	0.0909	#NUM!	ALB
Ketogenesis	0.799	0.0909	#NUM!	HADHB
Glycine Betaine Degradation	0.799	0.0909	#NUM!	SRR
Ceramide Signaling	0.79	0.0337	#NUM!	CYCS,PPP2R1A,RAP1A
Cohesin Chromatin Regulation Pathway	0.789	0.0255	1.633	H2AC20,H2AC21,H2AZ1,H2BC5,MACROH2A1,PPP2R1A
Ephrin A Signaling	0.786	0.0294	0	HCK,PRKACB,RAC1,RAP1A
GNRH Signaling	0.779	0.0269	-2	CAMK2A,GNB5,PRKACB,RAC1,RAP1A
Coronavirus Pathogenesis Pathway	0.779	0.0269	0.447	EEF1A1,EEF1A2,RPS4Y1,RPSA,TLR7
XBP1(S) activates chaperone genes	0.778	0.0426	#NUM!	ARFGAP1,ATP6V0D1
DNA Damage Bypass	0.778	0.0426	#NUM!	ISG15,REV3L
Nucleosome assembly	0.778	0.0426	#NUM!	H2AC20,H2BC5
nNOS Signaling in Skeletal Muscle Cells	0.778	0.0426	#NUM!	RYR1,RYR2
Sertoli Cell-Sertoli Cell Junction Signaling	0.772	0.0252	-2.449	LAMC2,RAC1,RAP1A,SPTAN1,SPTBN1,TUBA4A
Trafficking and processing of endosomal TLR	0.765	0.0833	#NUM!	TLR7
GP1b-IX-V activation signalling	0.765	0.0833	#NUM!	YWHAZ
Tryptophan catabolism	0.765	0.0833	#NUM!	SLC3A2
Dissolution of Fibrin Clot	0.765	0.0833	#NUM!	ANXA2
γ-glutamyl Cycle	0.765	0.0833	#NUM!	GGT7
Netrin-1 signaling	0.764	0.0417	#NUM!	EZR,RAC1
MYC Mediated Apoptosis Signaling	0.764	0.0417	#NUM!	CYCS,PRKACB
Salvage Pathways of Pyrimidine Ribonucleotides	0.76	0.0326	#NUM!	CDK5,NME1,NME2
Complement cascade	0.75	0.0408	#NUM!	CD81,CLU
Transcriptional regulation of granulopoiesis	0.75	0.0408	#NUM!	H2AC20,H2BC5
Hepatic Fibrosis Signaling Pathway	0.749	0.0224	0	Cdc42,FTL,ITGA11,PDK1,PRKACB,RAC1,RAP1A,SDHA,TF
Synaptic Long Term Depression	0.747	0.0262	0.447	PDIA3,PPP2R1A,RAP1A,RYR1,RYR2
ILK Signaling	0.747	0.0262	#NUM!	Cdc42,MYH10,PPP2R1A,RAC1,VIM
Death Receptor Signaling	0.741	0.0319	#NUM!	ARHGDIB,CYCS,SPTAN1
B-WICH complex positively regulates rRNA expression	0.737	0.04	#NUM!	H2AC20,H2BC5
Amyloid Processing	0.737	0.04	#NUM!	CDK5,PRKACB
Phototransduction Pathway	0.737	0.04	#NUM!	GNB5,PRKACB
Metabolism of nitric oxide: NOS3 activation and regulation	0.733	0.0769	#NUM!	LYPLA1
Processing of SMDT1	0.733	0.0769	#NUM!	PHB2
Glutamate and glutamine metabolism	0.733	0.0769	#NUM!	GLS2
Mevalonate Pathway I	0.733	0.0769	#NUM!	HADHB
Guanosine Nucleotides Degradation III	0.733	0.0769	#NUM!	PNP
Cachexia Signaling Pathway	0.725	0.0227	0	ALB,FGA,FGB,FGG,PRKACB,PSMA6,RYR1,TLR7
CSDE1 Signaling Pathway	0.724	0.0392	#NUM!	RAC1,VIM
p75 NTR receptor-mediated signalling	0.723	0.0312	#NUM!	RAC1,RTN4,YWHAE
Selenoamino acid metabolism	0.723	0.0312	#NUM!	RPL6,RPS4Y1,RPSA
UVA-Induced MAPK Signaling	0.714	0.0309	#NUM!	CYCS,PDIA3,RAP1A
Sumoylation Pathway	0.714	0.0309	#NUM!	ARHGDIB,Cdc42,RAC1
Dilated Cardiomyopathy Signaling Pathway	0.711	0.0274	-1	CAMK2A,MYH10,PRKACB,RYR2
Meiotic synapsis	0.711	0.0385	#NUM!	H2AC20,H2BC5
Regulation of Apoptosis	0.711	0.0385	#NUM!	OPA1,PSMA6
LGI-ADAM interactions	0.704	0.0714	#NUM!	ADAM22
Leukotriene Biosynthesis	0.704	0.0714	#NUM!	GGT7
Urate Biosynthesis/Inosine 5'-phosphate Degradation	0.704	0.0714	#NUM!	PNP
Phenylalanine Degradation IV (Mammalian, via Side Chain)	0.704	0.0714	#NUM!	GOT1
Cardiac Hypertrophy Signaling	0.7	0.0239	#NUM!	Cdc42,GNB5,PDIA3,PRKACB,RAC1,RAP1A
E3 ubiquitin ligases ubiquitinate target proteins	0.698	0.0377	#NUM!	H2BC5,UBE2D3
Mitotic Prophase	0.697	0.0303	#NUM!	H2AC20,H2BC5,PPP2R1A
Neuropathic Pain Signaling in Dorsal Horn Neurons	0.697	0.0303	#NUM!	CAMK2A,PDIA3,PRKACB
Ephrin Receptor Signaling	0.692	0.025	-2	ARPC1A,GNB5,ITGA11,RAC1,RAP1A
DNA Replication Pre-Initiation	0.688	0.03	#NUM!	H2AC20,H2BC5,PSMA6
Activation of IRF by Cytosolic Pattern Recognition Receptors	0.686	0.037	#NUM!	ISG15,PPIB
Class I MHC mediated antigen processing and presentation	0.686	0.0221	1.414	CALR,FGA,FGB,FGG,PDIA3,PSMA6,S100A9,UBE2D3
Granzyme B Signaling	0.677	0.0667	#NUM!	CYCS
Adenosine Nucleotides Degradation II	0.677	0.0667	#NUM!	PNP
Relaxin Signaling	0.677	0.0265	#NUM!	ENPP6,GNB5,PRKACB,RAP1A
Phagosome Formation	0.675	0.0201	-0.832	ARFIP2,ARPC1A,CELSR3,HCK,Ighg2b,IGHM,ITGA11,MYH10,PIP4K2A,RAC1,RAP1A,TLR7,WASF1
RUNX1 regulates megakaryocyte differentiation and platelet function	0.674	0.0364	#NUM!	H2AC20,H2BC5
Amino acids regulate mTORC1	0.674	0.0364	#NUM!	ATP6V0D1,ATP6V1G2
Gap Junction Signaling	0.67	0.0225	-2.646	PDIA3,PRKACB,RAP1A,TUBA4A,VDAC1,VDAC2,VDAC3
Extracellular matrix organization	0.663	0.0291	#NUM!	BCAN,LAMC2,TNR
Apoptosis Signaling	0.663	0.0291	#NUM!	CYCS,RAP1A,SPTAN1
Glutaminergic Receptor Signaling Pathway (Enhanced)	0.657	0.0223	-1.89	CAMK2A,GOT1,NSF,PDIA3,PRKACB,SLC1A2,VAMP2
SRP-dependent cotranslational protein targeting to membrane	0.655	0.0288	#NUM!	RPL6,RPS4Y1,RPSA
Protein methylation	0.653	0.0625	#NUM!	EEF1A1
Superpathway of Citrulline Metabolism	0.653	0.0625	#NUM!	GLS2
D-myo-inositol (1,4,5)-trisphosphate Degradation	0.653	0.0625	#NUM!	SYNJ1
Phase II - Conjugation of compounds	0.651	0.0351	#NUM!	GGT7,UGP2
Assembly of collagen fibrils and other multimeric structures	0.64	0.0345	#NUM!	LAMC2,PLEC
Cancer Drug Resistance by Drug Efflux	0.64	0.0345	#NUM!	PDK1,RAP1A
Colorectal Cancer Metastasis Signaling	0.635	0.0227	-1	Cdc42,GNB5,PRKACB,RAC1,RAP1A,TLR7
EIF2 Signaling	0.631	0.0237	#NUM!	PPP1CB,RAP1A,RPL6,RPS4Y1,RPSA
Isoleucine Degradation I	0.63	0.0588	#NUM!	HADHB
1D-myo-inositol Hexakisphosphate Biosynthesis II (Mammalian)	0.63	0.0588	#NUM!	SYNJ1
D-myo-inositol (1,3,4)-trisphosphate Biosynthesis	0.63	0.0588	#NUM!	SYNJ1
Superpathway of Geranylgeranyldiphosphate Biosynthesis I (via Mevalonate)	0.63	0.0588	#NUM!	HADHB
PCP (Planar Cell Polarity) Pathway	0.619	0.0333	#NUM!	PFN2,RAC1
Signaling by the B Cell Receptor (BCR)	0.616	0.0275	#NUM!	AHCYL1,IGHM,PSMA6
Hedgehog 'off' state	0.609	0.0273	#NUM!	PRKACB,PSMA6,TUBA4A
DDX58/IFIH1-mediated induction of interferon-alpha/beta	0.609	0.0328	#NUM!	ISG15,UBE2D3
NCAM signaling for neurite out-growth	0.609	0.0328	#NUM!	SPTAN1,SPTBN1
Purine Nucleotides Degradation II (Aerobic)	0.608	0.0556	#NUM!	PNP
Xenobiotic Metabolism Signaling	0.603	0.0221	#NUM!	CAMK2A,CAT,FTL,GSTZ1,PPP2R1A,RAP1A
Eukaryotic Translation Initiation	0.601	0.027	#NUM!	RPL6,RPS4Y1,RPSA
Costimulation by the CD28 family	0.599	0.0323	#NUM!	PPP2R1A,RAC1
Peroxisomal protein import	0.599	0.0323	#NUM!	CAT,UBE2D3
CXCR4 Signaling	0.596	0.0244	#NUM!	Cdc42,GNB5,RAC1,RAP1A
Role of NFAT in Cardiac Hypertrophy	0.59	0.0228	-1	CAMK2A,GNB5,PDIA3,PRKACB,RAP1A
Degradation of the extracellular matrix	0.589	0.0317	#NUM!	BCAN,LAMC2
Cellular hexose transport	0.588	0.0526	#NUM!	SLC2A1
Fc Epsilon RI Signaling	0.587	0.0265	#NUM!	RAC1,RAP1A,SYNJ1
Cholecystokinin/Gastrin-mediated Signaling	0.587	0.0265	#NUM!	Cdc42,RAC1,RAP1A
Erythropoietin Signaling Pathway	0.584	0.0241	0	HBA1/HBA2,Hbb-b1,RAC1,RAP1A
Sphingosine-1-phosphate Signaling	0.58	0.0263	#NUM!	Cdc42,PDIA3,RAC1
PAK Signaling	0.58	0.0263	#NUM!	ITGA11,RAC1,RAP1A
Aldosterone Signaling in Epithelial Cells	0.573	0.0238	#NUM!	DNAJC5,HSPA12A,PDIA3,PIP4K2A
Glioblastoma Multiforme Signaling	0.573	0.0238	#NUM!	Cdc42,PDIA3,RAC1,RAP1A
Lipid Antigen Presentation by CD1	0.57	0.0224	-0.447	AP2A1,AP2A2,AP2M1,CALR,PDIA3
Synaptic adhesion-like molecules	0.569	0.05	#NUM!	FLOT1
Class I peroxisomal membrane protein import	0.569	0.05	#NUM!	GDAP1
Valine Degradation I	0.569	0.05	#NUM!	HADHB
Endoplasmic Reticulum Stress Pathway	0.569	0.05	#NUM!	CALR
Neuregulin Signaling	0.566	0.0259	#NUM!	CDK5,ITGA11,RAP1A
CTLA4 Signaling in Cytotoxic T Lymphocytes	0.566	0.0204	-1.414	AP2A1,AP2A2,AP2M1,CLTC,HCK,PPP2R1A,RAC1,RAP1A
Mitotic Metaphase and Anaphase	0.565	0.0223	-2.236	CLASP2,DYNC1H1,PPP2R1A,PSMA6,TUBA4A
WNT/Ca+ pathway	0.56	0.0303	#NUM!	CAMK2A,PDIA3
Senescence-Associated Secretory Phenotype (SASP)	0.551	0.0299	#NUM!	H2AC20,H2BC5
Agrin Interactions at Neuromuscular Junction	0.551	0.0299	#NUM!	RAC1,RAP1A
Role of Hypercytokinemia/hyperchemokinemia in the Pathogenesis of Influenza	0.551	0.0299	#NUM!	ISG15,TLR7
Metabolism of porphyrins	0.551	0.0476	#NUM!	ALB
RAS processing	0.551	0.0476	#NUM!	LYPLA1
Renin-Angiotensin Signaling	0.54	0.025	#NUM!	PRKACB,RAC1,RAP1A
Peroxisomal lipid metabolism	0.534	0.0455	#NUM!	ACOXL
Insertion of tail-anchored proteins into the endoplasmic reticulum membrane	0.534	0.0455	#NUM!	VAMP2
Tumoricidal Function of Hepatic Natural Killer Cells	0.534	0.0455	#NUM!	CYCS
Superpathway of D-myo-inositol (1,4,5)-trisphosphate Metabolism	0.534	0.0455	#NUM!	SYNJ1
Methionine Degradation I (to Homocysteine)	0.534	0.0455	#NUM!	AHCYL1
Telomere Maintenance	0.534	0.029	#NUM!	H2AC20,H2BC5
TR/RXR Activation	0.521	0.0244	#NUM!	FGA,MBP,SLC2A1
Cardiac Hypertrophy Signaling (Enhanced)	0.519	0.0191	-0.707	CAMK2A,ENPP6,GNB5,ITGA11,PDIA3,PDK1,PRKACB,RAP1A,RYR1,RYR2
RAF-independent MAPK1/3 activation	0.518	0.0435	#NUM!	PEA15
Pyroptosis	0.518	0.0435	#NUM!	CYCS
Ethanol Degradation IV	0.518	0.0435	#NUM!	CAT
Vitamin-C Transport	0.518	0.0435	#NUM!	SLC2A1
Crosstalk between Dendritic Cells and Natural Killer Cells	0.517	0.0282	#NUM!	CAMK2A,TLR7
Ephrin B Signaling	0.517	0.0282	#NUM!	GNB5,RAC1
CGAS-STING Signaling Pathway	0.515	0.0242	#NUM!	ATP6V0A1,ATP6V0D1,ATP6V1G2
Pre-NOTCH Expression and Processing	0.509	0.0278	#NUM!	H2AC20,H2BC5
GPCR-Mediated Integration of Enteroendocrine Signaling Exemplified by an L Cell	0.509	0.0278	#NUM!	PDIA3,PRKACB
Neddylation	0.503	0.021	-2.236	CAND1,COPS4,NAE1,PSMA6,UBE2D3
Antimicrobial peptides	0.502	0.0417	#NUM!	S100A9
Sulfur amino acid metabolism	0.502	0.0417	#NUM!	GOT1
Cysteine Biosynthesis III (mammalia)	0.502	0.0417	#NUM!	AHCYL1
Cellular response to hypoxia	0.501	0.0274	#NUM!	PSMA6,UBE2D3
G Beta Gamma Signaling	0.497	0.0236	#NUM!	GNB5,PRKACB,RAP1A
S100 Family Signaling Pathway	0.497	0.0183	0.832	ANXA2,ATP5F1C,Atp5f1e,CAMK2A,CELSR3,EZR,Ighg2b,IGHM,PDIA3,PRKACB,RAC1,RYR2,S100A9
Insulin processing	0.488	0.04	#NUM!	VAMP2
Miscellaneous transport and binding events	0.488	0.04	#NUM!	ADD2
HGF Signaling	0.486	0.0233	#NUM!	ITGA11,RAC1,RAP1A
Leptin Signaling in Obesity	0.485	0.0267	#NUM!	PDIA3,PRKACB
GDNF Family Ligand-Receptor Interactions	0.485	0.0267	#NUM!	RAC1,RAP1A
Macropinocytosis Signaling	0.485	0.0267	#NUM!	RAC1,RAP1A
Fc epsilon receptor (FCERI) signaling	0.48	0.0231	#NUM!	AHCYL1,PSMA6,RAC1
C-type lectin receptors (CLRs)	0.48	0.0231	#NUM!	AHCYL1,PRKACB,PSMA6
Activation of anterior HOX genes in hindbrain during early embryogenesis	0.478	0.0263	#NUM!	H2AC20,H2BC5
Hypoxia Signaling in the Cardiovascular System	0.478	0.0263	#NUM!	LDHA,UBE2D3
Leukocyte Extravasation Signaling	0.476	0.0214	0	EZR,MSN,RAC1,RAP1A
D-myo-inositol (1,4,5)-Trisphosphate Biosynthesis	0.474	0.0385	#NUM!	PIP4K2A
Antiproliferative Role of Somatostatin Receptor 2	0.47	0.026	#NUM!	GNB5,RAP1A
Thyroid Cancer Signaling	0.47	0.026	#NUM!	PDK1,RAP1A
BEX2 Signaling Pathway	0.47	0.026	#NUM!	MAP2,PPP2R1A
Xenobiotic Metabolism General Signaling Pathway	0.469	0.0227	#NUM!	FTL,GSTZ1,RAP1A
IL-3 Signaling	0.463	0.0256	#NUM!	RAC1,RAP1A
Signaling by ALK	0.461	0.037	#NUM!	PTPRZ1
Glyoxylate metabolism and glycine degradation	0.461	0.037	#NUM!	OGDH
Mitophagy	0.461	0.037	#NUM!	VDAC1
EGR2 and SOX10-mediated initiation of Schwann cell myelination	0.461	0.037	#NUM!	MBP
Role of p14/p19ARF in Tumor Suppression	0.461	0.037	#NUM!	RAC1
Signaling by NOTCH4	0.449	0.025	#NUM!	PSMA6,YWHAZ
MTOR signalling	0.448	0.0357	#NUM!	YWHAB
Superpathway of Cholesterol Biosynthesis	0.448	0.0357	#NUM!	HADHB
RNA Polymerase II Transcription	0.443	0.0219	#NUM!	CPSF1,SNRPD3,WDR33
PIP3 activates AKT signaling	0.438	0.0217	#NUM!	PIP4K2A,PPP2R1A,RAC1
Gαi Signaling	0.438	0.0217	#NUM!	GNB5,PRKACB,RAP1A
ID1 Signaling Pathway	0.437	0.0204	-1	HCK,RAP1A,S100A9,VIM
Activation of kainate receptors upon glutamate binding	0.436	0.0345	#NUM!	GNB5
MyD88 dependent cascade initiated on endosome	0.436	0.0345	#NUM!	TLR7
Sonic Hedgehog Signaling	0.436	0.0345	#NUM!	PRKACB
Immunogenic Cell Death Signaling Pathway	0.436	0.0244	#NUM!	CALR,PDIA3
Oxidative Stress Induced Senescence	0.436	0.0244	#NUM!	H2AC20,H2BC5
BAG2 Signaling Pathway	0.436	0.0244	#NUM!	ANXA2,PSMA6
LPS-stimulated MAPK Signaling	0.429	0.0241	#NUM!	RAC1,RAP1A
PEDF Signaling	0.429	0.0241	#NUM!	RAC1,RAP1A
Toll Like Receptor 3 (TLR3) Cascade	0.425	0.0333	#NUM!	UBE2D3
Signaling by NOTCH2	0.425	0.0333	#NUM!	CNTN1
Regulation of TP53 Activity through Acetylation	0.425	0.0333	#NUM!	PIP4K2A
FOXO-mediated transcription of oxidative stress, metabolic and neuronal genes	0.425	0.0333	#NUM!	CAT
Signaling by CSF1 (M-CSF) in myeloid cells	0.425	0.0333	#NUM!	HCK
IL-8 Signaling	0.416	0.0199	#NUM!	Cdc42,GNB5,RAC1,RAP1A
G-protein beta:gamma signalling	0.413	0.0323	#NUM!	GNB5
Late endosomal microautophagy	0.413	0.0323	#NUM!	VIM
Interferon Signaling	0.413	0.0323	#NUM!	ISG15
PDGF Signaling	0.41	0.0233	#NUM!	RAP1A,SYNJ1
Breast Cancer Regulation by Stathmin1	0.405	0.0176	0.333	CAMK2A,CELSR3,GNB5,PPP1CB,PPP2R1A,PRKACB,RAC1,RAP1A,STMN1,TUBA4A
BMP signaling pathway	0.404	0.023	#NUM!	PRKACB,RAP1A
Transcriptional regulation by RUNX1	0.404	0.0207	#NUM!	H2AC20,H2BC5,PSMA6
Striated Muscle Contraction	0.403	0.0312	#NUM!	VIM
Thrombin signalling through proteinase activated receptors (PARs)	0.403	0.0312	#NUM!	GNB5
Glutathione-mediated Detoxification	0.403	0.0312	#NUM!	GSTZ1
Degradation of beta-catenin by the destruction complex	0.398	0.0227	#NUM!	PPP2R1A,PSMA6
DAP12 interactions	0.393	0.0303	#NUM!	RAC1
Signal amplification	0.393	0.0303	#NUM!	GNB5
MAPK targets/ Nuclear events mediated by MAP kinases	0.393	0.0303	#NUM!	PPP2R1A
Unfolded protein response	0.392	0.0225	#NUM!	CALR,DNAJC5
Endocannabinoid Neuronal Synapse Pathway	0.39	0.0203	#NUM!	GNB5,PDIA3,PRKACB
GPVI-mediated activation cascade	0.383	0.0294	#NUM!	RAC1
Transcriptional Regulation by NPAS4	0.383	0.0294	#NUM!	CDK5
MIF-mediated Glucocorticoid Regulation	0.383	0.0294	#NUM!	MIF
Fatty Acid β-oxidation I	0.383	0.0294	#NUM!	HADHB
Autophagy	0.382	0.019	#NUM!	PPP2R1A,PRKACB,SLC3A2,VPS45
Gene Silencing by RNA	0.381	0.022	#NUM!	H2AC20,H2BC5
MyD88-independent TLR4 cascade	0.373	0.0286	#NUM!	UBE2D3
Transcriptional regulation by the AP-2 (TFAP2) family of transcription factors	0.373	0.0286	#NUM!	APOE
FLT3 Signaling	0.373	0.0286	#NUM!	HCK
Microautophagy Signaling Pathway	0.369	0.0196	#NUM!	DNM1L,PSMA6,VPS45
PI3K Signaling in B Lymphocytes	0.366	0.0175	-1	CAMK2A,CD81,Ighg2b,IGHM,PDIA3,RAC1,RAP1A
IL-1 Signaling	0.364	0.0213	#NUM!	GNB5,PRKACB
Cell Cycle Regulation by BTG Family Proteins	0.364	0.0278	#NUM!	PPP2R1A
HMGB1 Signaling	0.36	0.0194	#NUM!	Cdc42,RAC1,RAP1A
IL-13 Signaling Pathway	0.359	0.0211	#NUM!	FAM120A,HCK
Regulation of TP53 Expression and Degradation	0.355	0.027	#NUM!	PPP2R1A
TWEAK Signaling	0.355	0.027	#NUM!	CYCS
Notch Signaling	0.355	0.027	#NUM!	CNTN1
Glycerophospholipid biosynthesis	0.354	0.0208	#NUM!	CDS2,HADHB
VEGF Signaling	0.354	0.0208	#NUM!	RAP1A,YWHAE
Macrophage Classical Activation Signaling Pathway	0.352	0.0191	#NUM!	NDUFS1,SDHA,UQCRC2
Melanocyte Development and Pigmentation Signaling	0.348	0.0206	#NUM!	PRKACB,RAP1A
Apelin Cardiomyocyte Signaling Pathway	0.348	0.0206	#NUM!	CAT,PDIA3
tRNA Charging	0.347	0.0263	#NUM!	IARS2
Coronavirus Replication Pathway	0.347	0.0263	#NUM!	TUBA4A
ABC-family proteins mediated transport	0.343	0.0204	#NUM!	APOA1,PSMA6
Signaling by FGFR3	0.338	0.0256	#NUM!	PPP2R1A
NGF-stimulated transcription	0.338	0.0256	#NUM!	CDK5
Mechanisms of Viral Exit from Host Cells	0.338	0.0256	#NUM!	SH3GL2
Signaling by FGFR4	0.331	0.025	#NUM!	PPP2R1A
RET signaling	0.331	0.025	#NUM!	PRKACB
Carboxyterminal post-translational modifications of tubulin	0.331	0.025	#NUM!	TUBA4A
Androgen Signaling	0.329	0.0184	#NUM!	CALR,GNB5,PRKACB
cAMP-mediated signaling	0.328	0.0177	-1	CAMK2A,ENPP6,PRKACB,RAP1A
Osteoarthritis Pathway	0.324	0.0176	#NUM!	ANXA2,ITGA11,RAC1,S100A9
RNA Polymerase III Transcription	0.323	0.0244	#NUM!	POLR3C
Gαq Signaling	0.322	0.0182	#NUM!	Cdc42,GNB5,RAC1
Signaling by Retinoic Acid	0.315	0.0238	#NUM!	PDK1
MIF Regulation of Innate Immunity	0.315	0.0238	#NUM!	MIF
Oncostatin M Signaling	0.315	0.0238	#NUM!	RAP1A
Telomerase Signaling	0.315	0.0192	#NUM!	PPP2R1A,RAP1A
Signaling by SCF-KIT	0.308	0.0233	#NUM!	RAC1
Arachidonic acid metabolism	0.308	0.0233	#NUM!	GPX1
TBC/RABGAPs	0.308	0.0233	#NUM!	RAB11B
FXR/RXR Activation	0.304	0.0176	#NUM!	APOA1,APOE,GSTZ1
Role of Osteoclasts in Rheumatoid Arthritis Signaling Pathway	0.303	0.0168	0	ADAM22,Cdc42,GSN,RAC1,RAP1A
Systemic Lupus Erythematosus in T Cell Signaling Pathway	0.303	0.0164	0.378	Cdc42,EZR,MSN,PDK1,PPP2R1A,RAC1,RAP1A
Antioxidant Action of Vitamin C	0.302	0.0187	#NUM!	PDIA3,SLC2A1
Interleukin-2 family signaling	0.301	0.0227	#NUM!	SYNJ1
Retinoic acid Mediated Apoptosis Signaling	0.301	0.0227	#NUM!	CYCS
tRNA Splicing	0.301	0.0227	#NUM!	ENPP6
Major pathway of rRNA processing in the nucleolus and cytosol	0.301	0.0175	#NUM!	RPL6,RPS4Y1,RPSA
Nonhomologous End-Joining (NHEJ)	0.295	0.0222	#NUM!	H2BC5
Apelin Pancreas Signaling Pathway	0.295	0.0222	#NUM!	PRKACB
Tumor Microenvironment Pathway	0.291	0.0172	#NUM!	RAC1,RAP1A,SLC2A1
Wound Healing Signaling Pathway	0.289	0.0167	-1	LAMC2,RAC1,RAP1A,VIM
Heme signaling	0.288	0.0217	#NUM!	APOA1
Neuroprotective Role of THOP1 in Alzheimer's Disease	0.285	0.018	#NUM!	PRKACB,YWHAE
Sperm Motility	0.276	0.0164	#NUM!	GNB5,HCK,PDIA3,PRKACB
Signaling by EGFR	0.276	0.0208	#NUM!	SH3GL2
G alpha (z) signalling events	0.276	0.0208	#NUM!	GNB5
Signaling by FGFR1	0.276	0.0208	#NUM!	PPP2R1A
NR1H2 and NR1H3-mediated signaling	0.276	0.0208	#NUM!	APOE
Apelin Muscle Signaling Pathway	0.276	0.0208	#NUM!	GNB5
Nitric Oxide Signaling in the Cardiovascular System	0.269	0.0174	#NUM!	PRKACB,RYR2
Systemic Lupus Erythematosus in B Cell Signaling Pathway	0.268	0.0157	0.378	HCK,Ighg2b,IGHM,ISG15,RAC1,RAP1A,SYNJ1,TLR7
ESR-mediated signaling	0.266	0.0172	#NUM!	H2AC20,H2BC5
GPCR-Mediated Nutrient Sensing in Enteroendocrine Cells	0.266	0.0172	#NUM!	PDIA3,PRKACB
Melanoma Signaling	0.264	0.02	#NUM!	RAP1A
TNFR1 Signaling	0.264	0.02	#NUM!	CYCS
FAT10 Cancer Signaling Pathway	0.264	0.02	#NUM!	EEF1A1
Agranulocyte Adhesion and Diapedesis	0.26	0.0163	#NUM!	EZR,MSN,MYH10
NGF Signaling	0.258	0.0169	#NUM!	RAC1,RAP1A
Metabolism of non-coding RNA	0.258	0.0196	#NUM!	SNRPD3
UVC-Induced MAPK Signaling	0.258	0.0196	#NUM!	RAP1A
Signaling by TGF-beta Receptor Complex	0.253	0.0192	#NUM!	PPP1CB
Signaling by PTK6	0.253	0.0192	#NUM!	RAC1
Interferon alpha/beta signaling	0.253	0.0192	#NUM!	ISG15
Triacylglycerol Biosynthesis	0.253	0.0192	#NUM!	PLPP3
Oxytocin in Brain Signaling Pathway	0.251	0.016	#NUM!	GNB5,RAP1A,SLC12A5
Regulation of the Epithelial Mesenchymal Transition by Growth Factors Pathway	0.249	0.016	#NUM!	RAC1,RAP1A,VIM
Cell Cycle Control of Chromosomal Replication	0.247	0.0189	#NUM!	CDK5
Acetylcholine Receptor Signaling Pathway	0.246	0.0159	#NUM!	CAMK2A,PDIA3,PRKACB
Lymphotoxin β Receptor Signaling	0.242	0.0185	#NUM!	CYCS
Glioma Signaling	0.241	0.0163	#NUM!	CAMK2A,RAP1A
Circadian Clock	0.237	0.0182	#NUM!	PPP1CB
Visual phototransduction	0.237	0.0182	#NUM!	GNB5
DNA Double Strand Break Response	0.237	0.0182	#NUM!	H2BC5
TNF signaling	0.237	0.0182	#NUM!	UBE2D3
Kinesins	0.237	0.0182	#NUM!	TUBA4A
Folate Signaling Pathway	0.237	0.0182	#NUM!	OGT
FAT10 Signaling Pathway	0.237	0.0182	#NUM!	PSMA6
CD27 Signaling in Lymphocytes	0.232	0.0179	#NUM!	CYCS
CNTF Signaling	0.232	0.0179	#NUM!	RAP1A
Role of CHK Proteins in Cell Cycle Checkpoint Control	0.232	0.0179	#NUM!	PPP2R1A
SPINK1 General Cancer Pathway	0.232	0.0179	#NUM!	RAP1A
Mitotic G1 phase and G1/S transition	0.225	0.0156	#NUM!	PPP2R1A,PSMA6
Polyamine Regulation in Colon Cancer	0.223	0.0172	#NUM!	SLC3A2
Mitochondrial biogenesis	0.218	0.0169	#NUM!	CYCS
Metabolism of polyamines	0.218	0.0169	#NUM!	PSMA6
NIK-->noncanonical NF-kB signaling	0.218	0.0169	#NUM!	PSMA6
GABA receptor activation	0.218	0.0169	#NUM!	GNB5
PXR/RXR Activation	0.214	0.0167	#NUM!	PRKACB
Endometrial Cancer Signaling	0.214	0.0167	#NUM!	RAP1A
UFMylation Signaling Pathway	0.21	0.0164	#NUM!	PDK1
IL-2 Signaling	0.21	0.0164	#NUM!	RAP1A
RAB geranylgeranylation	0.205	0.0161	#NUM!	RAB11B
Transcriptional Regulation by MECP2	0.205	0.0161	#NUM!	CAMK2A
Thrombopoietin Signaling	0.201	0.0159	#NUM!	RAP1A
Phospholipases	0.201	0.0159	#NUM!	PDIA3
ISG15 antiviral mechanism	0.197	0.0156	#NUM!	ISG15
Hedgehog ligand biogenesis	0.197	0.0156	#NUM!	PSMA6
ERB2-ERBB3 Signaling	0.197	0.0156	#NUM!	RAP1A
Pulmonary Fibrosis Idiopathic Signaling Pathway	0	0.00629	#NUM!	RAP1A,VIM
Pulmonary Healing Signaling Pathway	0	0.0154	#NUM!	HCK,RAC1,RAP1A
CDX Gastrointestinal Cancer Signaling Pathway	0	0.0104	#NUM!	CA1,RAC1
MicroRNA Biogenesis Signaling Pathway	0	0.00568	#NUM!	RAP1A
Multiple Sclerosis Signaling Pathway	0	0.0153	#NUM!	MBP,SLC4A1,TLR7
Natural Killer Cell Signaling	0	0.0118	#NUM!	RAC1,RAP1A
Macrophage Alternative Activation Signaling Pathway	0	0.012	#NUM!	Ighg2b,IGHM
NOD1/2 Signaling Pathway	0	0.0123	#NUM!	RAC1,TLR7
ABRA Signaling Pathway	0	0.0119	#NUM!	GSN
Activin Inhibin Signaling Pathway	0	0.0155	#NUM!	Ighg2b,IGHM,TLR7
WNK Renal Signaling Pathway	0	0.0098	#NUM!	SLC12A5
Aryl Hydrocarbon Receptor Signaling	0	0.00676	#NUM!	GSTZ1
LPS/IL-1 Mediated Inhibition of RXR Function	0	0.0128	#NUM!	APOE,CAT,GSTZ1
G alpha (i) signalling events	0	0.00433	#NUM!	GNB5
Potassium Channels	0	0.0099	#NUM!	GNB5
Glycosaminoglycan metabolism	0	0.0127	#NUM!	BCAN
Collagen biosynthesis and modifying enzymes	0	0.0154	#NUM!	PPIB
Signaling by NOTCH1	0	0.0135	#NUM!	CNTN1
Immunoregulatory interactions between a Lymphoid and a non-Lymphoid cell	0	0.0116	#NUM!	CD81
TCR signaling	0	0.00909	#NUM!	PSMA6
COPII-mediated vesicle transport	0	0.0139	#NUM!	NSF
Class B/2 (Secretin family receptors)	0	0.011	#NUM!	GNB5
Regulation of lipid metabolism by PPARalpha	0	0.00855	#NUM!	APOA1
G alpha (q) signalling events	0	0.00602	#NUM!	GNB5
G alpha (12/13) signalling events	0	0.0128	#NUM!	GNB5
G alpha (s) signalling events	0	0.00725	#NUM!	GNB5
Transport of bile salts and organic acids, metal ions and amine compounds	0	0.0122	#NUM!	SLC6A11
Sphingolipid metabolism	0	0.0127	#NUM!	VAPB
Interleukin-1 family signaling	0	0.00794	#NUM!	PSMA6
Regulation of mitotic cell cycle	0	0.0116	#NUM!	PSMA6
Mitochondrial translation	0	0.0104	#NUM!	MRPS23
Hedgehog 'on' state	0	0.0118	#NUM!	PSMA6
Signaling by FGFR2	0	0.0143	#NUM!	PPP2R1A
TNFR2 non-canonical NF-kB pathway	0	0.0149	#NUM!	PSMA6
HDR through Homologous Recombination (HRR) or Single Strand Annealing (SSA)	0	0.00935	#NUM!	H2BC5
Nucleotide Excision Repair	0	0.0106	#NUM!	COPS4
Interleukin-4 and Interleukin-13 signaling	0	0.00943	#NUM!	VIM
Regulation of TP53 Activity through Phosphorylation	0	0.0112	#NUM!	CDK5
Keratinization	0	0.00885	#NUM!	KRT79
PTEN Regulation	0	0.0069	#NUM!	PSMA6
Synthesis of DNA	0	0.00855	#NUM!	PSMA6
S Phase	0	0.0101	#NUM!	PSMA6
Interferon gamma signaling	0	0.013	#NUM!	CAMK2A
RAB GEFs exchange GTP for GDP on RABs	0	0.0112	#NUM!	YWHAE
Transcriptional regulation by RUNX3	0	0.0109	#NUM!	PSMA6
Regulation of RUNX2 expression and activity	0	0.0141	#NUM!	PSMA6
Extra-nuclear estrogen signaling	0	0.0139	#NUM!	GNB5
KEAP1-NFE2L2 pathway	0	0.0112	#NUM!	PSMA6
Hepatic Cholestasis	0	0.00481	#NUM!	PRKACB
Hepatic Fibrosis / Hepatic Stellate Cell Activation	0	0.00535	#NUM!	MYH10
Autism Signaling Pathway	0	0.0103	#NUM!	CAMK2A,PRKACB,RAP1A
NAFLD Signaling Pathway	0	0.00939	#NUM!	PPP2R1A,TLR7
BBSome Signaling Pathway	0	0.015	-1.89	CCT3,CCT4,CCT6A,CCT8,CELSR3,DNM1L,PRKACB
IL-27 Signaling Pathway	0	0.00833	#NUM!	TLR7
Sleep REM Signaling Pathway	0	0.0098	#NUM!	PRKACB
RAR Activation	0	0.0122	-0.447	CAMK2A,Cdc42,ENPP6,PRKACB,RAC1
Role of Pattern Recognition Receptors in Recognition of Bacteria and Viruses	0	0.00699	#NUM!	TLR7
Role of PKR in Interferon Induction and Antiviral Response	0	0.00813	#NUM!	CYCS
Role of NFAT in Regulation of the Immune Response	0	0.00622	#NUM!	GNB5,Ighg2b,IGHM,RAP1A
FcγRIIB Signaling in B Lymphocytes	0	0.00875	#NUM!	Ighg2b,IGHM,RAP1A
NF-κB Activation by Viruses	0	0.0128	#NUM!	RAP1A
CCR5 Signaling in Macrophages	0	0.00324	#NUM!	GNB5
Cytotoxic T Lymphocyte-mediated Apoptosis of Target Cells	0	0.00427	#NUM!	CYCS
IL-17 Signaling	0	0.00637	#NUM!	RAP1A
IL-15 Production	0	0.00855	#NUM!	HCK
CD28 Signaling in T Helper Cells	0	0.00633	#NUM!	ARPC1A,RAC1
IL-15 Signaling	0	0.0089	#NUM!	Ighg2b,IGHM,RAP1A
Dendritic Cell Maturation	0	0.00802	#NUM!	Ighg2b,IGHM,PDIA3
Angiopoietin Signaling	0	0.0132	#NUM!	RAP1A
Cellular Effects of Sildenafil (Viagra)	0	0.0107	-1.89	CELSR3,GNB5,MYH10,PPP1CB,Ppp1r12b,PPP2R1A,PRKACB
Endothelin-1 Signaling	0	0.0108	#NUM!	PDIA3,RAP1A
Factors Promoting Cardiogenesis in Vertebrates	0	0.0135	#NUM!	CAMK2A,PDIA3
ICOS-ICOSL Signaling in T Helper Cells	0	0.00651	#NUM!	CAMK2A,RAC1
Molecular Mechanisms of Cancer	0	0.0109	-1.667	CAMK2A,Cdc42,CELSR3,CYCS,GNB5,ITGA11,PRKACB,RAC1,RAP1A
Corticotropin Releasing Hormone Signaling	0	0.0135	#NUM!	PRKACB,RAP1A
Mitotic Roles of Polo-Like Kinase	0	0.0154	#NUM!	PPP2R1A
FLT3 Signaling in Hematopoietic Progenitor Cells	0	0.0123	#NUM!	RAP1A
Human Embryonic Stem Cell Pluripotency	0	0.00503	#NUM!	RAP1A
DNA Methylation and Transcriptional Repression Signaling	0	0.0106	#NUM!	CDK5
ATM Signaling	0	0.0102	#NUM!	PPP2R1A
Role of NANOG in Mammalian Embryonic Stem Cell Pluripotency	0	0.0082	#NUM!	RAP1A
Prolactin Signaling	0	0.0106	#NUM!	RAP1A
CREB Signaling in Neurons	0	0.0103	-0.447	CAMK2A,CELSR3,GNB5,PDIA3,PRKACB,RAP1A
Prostate Cancer Signaling	0	0.00885	#NUM!	RAP1A
Type I Diabetes Mellitus Signaling	0	0.00651	#NUM!	CYCS,PTPRN
Small Cell Lung Cancer Signaling	0	0.0105	#NUM!	CYCS
Allograft Rejection Signaling	0	0.00752	#NUM!	Ighg2b,IGHM
Autoimmune Thyroid Disease Signaling	0	0.0081	#NUM!	Ighg2b,IGHM
Acute Myeloid Leukemia Signaling	0	0.0111	#NUM!	RAP1A
Bladder Cancer Signaling	0	0.00885	#NUM!	RAP1A
Chronic Myeloid Leukemia Signaling	0	0.0147	-1	HCK,PDIA3,RAC1,RAP1A
Non-Small Cell Lung Cancer Signaling	0	0.0108	#NUM!	RAP1A
Gα12/13 Signaling	0	0.00769	#NUM!	RAP1A
Pancreatic Adenocarcinoma Signaling	0	0.00813	#NUM!	RAC1
G Protein Signaling Mediated by Tubby	0	0.00358	#NUM!	GNB5
Communication between Innate and Adaptive Immune Cells	0	0.00556	#NUM!	Ighg2b,IGHM,TLR7
Systemic Lupus Erythematosus Signaling	0	0.0108	#NUM!	EFTUD2,Ighg2b,IGHM,RAP1A,SNRNP200,SNRPD3,TLR7
CDC42 Signaling	0	0.0111	#NUM!	ARPC1A,ITGA11,PPP1CB,Ppp1r12b
FAK Signaling	0	0.00609	-1.342	ARPC1A,CELSR3,ITGA11,RAC1,RAP1A
Hereditary Breast Cancer Signaling	0	0.00735	#NUM!	RAP1A
Role of Osteoblasts, Osteoclasts and Chondrocytes in Rheumatoid Arthritis	0	0.00452	#NUM!	GSN
Phospholipase C Signaling	0	0.0137	-0.447	Cdc42,GNB5,Ighg2b,IGHM,ITGA11,PEBP1,PPP1CB,Ppp1r12b,RAC1,RAP1A
Ovarian Cancer Signaling	0	0.0129	#NUM!	PRKACB,RAP1A
Altered T Cell and B Cell Signaling in Rheumatoid Arthritis	0	0.00546	#NUM!	Ighg2b,IGHM,TLR7
Estrogen-Dependent Breast Cancer Signaling	0	0.0125	#NUM!	RAP1A
B Cell Development	0	0.00697	#NUM!	Ighg2b,IGHM
RANK Signaling in Osteoclasts	0	0.0112	#NUM!	GSN
Regulation of IL-2 Expression in Activated and Anergic T Lymphocytes	0	0.00678	#NUM!	RAC1,RAP1A
NUR77 Signaling in T Lymphocytes	0	0.00669	#NUM!	CYCS,PDK1
PKCθ Signaling in T Lymphocytes	0	0.00838	#NUM!	CAMK2A,RAC1,RAP1A
Role of MAPK Signaling in the Pathogenesis of Influenza	0	0.0127	#NUM!	RAP1A
Cyclins and Cell Cycle Regulation	0	0.012	#NUM!	PPP2R1A
Role of JAK1 and JAK3 in γc Cytokine Signaling	0	0.0147	#NUM!	RAP1A
Mouse Embryonic Stem Cell Pluripotency	0	0.0098	#NUM!	RAP1A
Hematopoiesis from Pluripotent Stem Cells	0	0.0083	#NUM!	Ighg2b,IGHM
Transcriptional Regulatory Network in Embryonic Stem Cells	0	0.00617	#NUM!	RAP1A
eNOS Signaling	0	0.00671	#NUM!	PRKACB
VEGF Family Ligand-Receptor Interactions	0	0.0122	#NUM!	RAP1A
ERBB Signaling	0	0.011	#NUM!	RAP1A
ERBB4 Signaling	0	0.0149	#NUM!	RAP1A
Pyridoxal 5'-phosphate Salvage Pathway	0	0.0154	#NUM!	CDK5
Granulocyte Adhesion and Diapedesis	0	0.0121	#NUM!	EZR,MSN
Regulation of the Epithelial-Mesenchymal Transition Pathway	0	0.00518	#NUM!	RAP1A
TEC Kinase Signaling	0	0.013	#NUM!	Cdc42,GNB5,HCK,ITGA11,RAC1
STAT3 Pathway	0	0.0148	#NUM!	RAC1,RAP1A
Adipogenesis pathway	0	0.00741	#NUM!	CDK5
Toll-like Receptor Signaling	0	0.0135	#NUM!	TLR7
SAPK/JNK Signaling	0	0.00962	#NUM!	GNB5,RAC1,RAP1A
Protein Ubiquitination Pathway	0	0.0152	-2	DNAJC5,HSPA12A,PSMA6,UBE2D3
FGF Signaling	0	0.0116	#NUM!	RAC1
JAK/STAT Signaling	0	0.0122	#NUM!	RAP1A
IL-4 Signaling	0	0.00267	#NUM!	RAP1A
B Cell Receptor Signaling	0	0.0136	-1	CAMK2A,Ighg2b,IGHM,RAC1,RAP1A,SYNJ1
WNT/β-catenin Signaling	0	0.00592	#NUM!	PPP2R1A
Neurotrophin/TRK Signaling	0	0.013	#NUM!	RAP1A
PPAR Signaling	0	0.00952	#NUM!	RAP1A
TGF-β Signaling	0	0.0105	#NUM!	RAP1A
NF-κB Signaling	0	0.00798	#NUM!	PRKACB,RAP1A,TLR7
T Cell Receptor Signaling	0	0.00743	#NUM!	PDK1,RAC1,RAP1A
G-Protein Coupled Receptor Signaling	0	0.0104	-1.89	CAMK2A,CELSR3,ENPP6,GNB5,PRKACB,RAC1,RAP1A
IL-6 Signaling	0	0.008	#NUM!	RAP1A
Gustation Pathway	0	0.00538	#NUM!	PRKACB
Neuroinflammation Signaling Pathway	0	0.014	#NUM!	RAC1,SLC1A2,SLC6A11,TLR7
Adrenomedullin signaling pathway	0	0.0154	#NUM!	PDIA3,PRKACB,RAP1A
NER (Nucleotide Excision Repair, Enhanced Pathway)	0	0.0115	#NUM!	COPS4
Endocannabinoid Cancer Inhibition Pathway	0	0.014	#NUM!	PRKACB,VIM
Apelin Endothelial Signaling Pathway	0	0.0144	#NUM!	GNB5,RAP1A
T Cell Exhaustion Signaling Pathway	0	0.0086	#NUM!	PDK1,PPP2R1A,RAP1A
Senescence Pathway	0	0.0141	-2	CAT,PDK1,PPP2R1A,RAP1A
White Adipose Tissue Browning Pathway	0	0.0147	#NUM!	LDHA,PRKACB
HOTAIR Regulatory Pathway	0	0.00637	#NUM!	VIM
Xenobiotic Metabolism AHR Signaling Pathway	0	0.0127	#NUM!	GSTZ1
Xenobiotic Metabolism CAR Signaling Pathway	0	0.0116	#NUM!	GSTZ1,PPP2R1A
MSP-RON Signaling in Macrophages Pathway	0	0.00943	#NUM!	RAP1A
Eicosanoid Signaling	0	0.0147	-1	GNB5,PDIA3,PRKACB,RAP1A
